# Supplementary material for: Phenotypic variation and genetic architecture of seedling salt tolerance in Xinjiang wheat revealed by GWAS and resequencing
Source: Front Plant Sci. 2026 Jul 2;17:1847734. doi: 10.3389/fpls.2026.1847734 (PMC13373106; doi:10.3389/fpls.2026.1847734)
Supplement: Supplementary file 1 [file Table1.xlsx]

## Sheet: QTLs
chr	start	end	qtl
2A	347898280	380847891	QTL-2A-1
2A	774071641	777003422	QTL-2A-2
2B	15724682	17252735	QTL-2B-1
2B	121637061	121787648	QTL-2B-2
3A	70945616	89620373	QTL-3A-1
3A	100247179	107177670	QTL-3A-2
3A	115568227	122001863	QTL-3A-3
3A	601722108	602076032	QTL-3A-4
4A	476250899	477551632	QTL-4A-1
4A	639631664	641359583	QTL-4A-2
5A	518996329	521402758	QTL-5A-1
5A	552743038	552969983	QTL-5A-2
6A	83851017	93509691	QTL-6A-1
6A	148103869	159410533	QTL-6A-2
6D	357083384	361046062	QTL-6D-1
7B	150603436	159962456	QTL-7B-1
7B	656179007	659280265	QTL-7B-2
7D	234622029	243267854	QTL-7D-1

## Sheet: Candidate Gene
QTL	CHR	Gene-02G	Gene-03G	Start-03G	End-03G
QTL-2A-1	2A	TraesCS2A02G244200	TraesCS2A03G0580600	357665986	357670520
QTL-2A-1	2A	TraesCS2A02G243500	TraesCS2A03G0586800	363080201	363084524
QTL-2A-1	2A	TraesCS2A02G247300	TraesCS2A03G0588700	365899211	365901025
QTL-2A-1	2A	TraesCS2B02G263100	TraesCS2B03G0676100	365733820	365734992
QTL-2A-1	2A	TraesCS2B02G270700	TraesCS2B03G0703800	380246563	380246840
QTL-2A-1	2A	TraesCS2A02G246200	TraesCS2A03G0593900	370726511	370734986
QTL-2A-1	2A	TraesCS2A02G247800	TraesCS2A03G0594200	371612641	371619560
QTL-2A-1	2A	TraesCS2A02G248700	TraesCS2A03G0597600	376622499	376626008
QTL-2A-1	2A	TraesCS2A02G248600	TraesCS2A03G0597500	376622497	376624825
QTL-2A-1	2A	TraesCS2A02G248800	TraesCS2A03G0597800	376985540	376988706
QTL-2A-1	2A	TraesCS2A02G249000	TraesCS2A03G0598300	377666467	377668754
QTL-2A-1	2A	TraesCS2A02G249100	TraesCS2A03G0599200	378112913	378116111
QTL-2A-1	2A	TraesCS1B02G308100	TraesCS1B03G0848300	537386064	537389494
QTL-2A-1	2A	TraesCS2A02G249300	TraesCS2A03G0599600	378831802	378833668
QTL-2A-1	2A	TraesCS2A02G249400	TraesCS2A03G0599900	378955500	378959918
QTL-2A-1	2A	TraesCS2A02G249600	TraesCS2A03G0600700	380309338	380312920
QTL-2A-1	2A	TraesCS2D02G242700	TraesCS2D03G0541400	274195639	274212799
QTL-2A-1	2A	TraesCS2A02G244300	TraesCS2A03G0579500	357514119	357514829
QTL-2A-1	2A	TraesCS2A02G243400	TraesCS2A03G0587000	363180535	363184627
QTL-2A-1	2A	TraesCS2A02G246900	TraesCS2A03G0590900	368707102	368729348
QTL-2A-1	2A	TraesCS2A02G248200	TraesCS2A03G0595200	373454866	373459726
QTL-2A-1	2A	TraesCS2A02G248300	TraesCS2A03G0595300	373763198	373768273
QTL-2A-1	2A	TraesCS2A02G248500	TraesCS2A03G0596200	375269964	375280989
QTL-2A-1	2A	TraesCS2A02G249800	TraesCS2A03G0601100	380332953	380341084
QTL-2A-1	2A	TraesCS2A02G244800	TraesCS2A03G0576800	355043793	355080936
QTL-2A-1	2A	TraesCS2A02G245500	TraesCS2A03G0573700	352312210	352338313
QTL-2A-2	2A	TraesCS2A02G580500	TraesCS2A03G1318100	774113945	774118867
QTL-2A-2	2A	TraesCS2B02G608400	TraesCS2B03G1522800	798801199	798802679
QTL-2A-2	2A	TraesCS2A02G580900	TraesCS2A03G1320400	774592576	774595182
QTL-2A-2	2A	TraesCS2A02G578500	TraesCS2A03G1322800	775324105	775324691
QTL-2A-2	2A	TraesCS2A02G577800	TraesCS2A03G1324100	775556625	775558201
QTL-2A-2	2A	TraesCS2A02G577600	TraesCS2A03G1324400	775580331	775584030
QTL-2A-2	2A	TraesCS2D02G588000	TraesCS2D03G1293000	645506041	645507330
QTL-2A-2	2A	TraesCS2A02G577000	TraesCS2A03G1326000	775851630	775857626
QTL-2A-2	2A	TraesCS2A02G576900	TraesCS2A03G1326300	775966633	775968544
QTL-2A-2	2A	TraesCS2A02G576800	TraesCS2A03G1326400	776018441	776020539
QTL-2A-2	2A	TraesCS2A02G576600	TraesCS2A03G1327500	776685797	776689214
QTL-2A-2	2A	TraesCS2A02G576400	TraesCS2A03G1328200	776738058	776740645
QTL-2A-2	2A	TraesCS2A02G576300	TraesCS2A03G1328400	776749670	776750802
QTL-2A-2	2A	TraesCS2A02G576100	TraesCS2A03G1328700	776808598	776809169
QTL-2A-2	2A	TraesCS2A02G576000	TraesCS2A03G1328900	776842423	776842900
QTL-2A-2	2A	TraesCS2D02G592500	TraesCS2D03G1282600	643650031	643653961
QTL-2A-2	2A	TraesCS2D02G592300	TraesCS2D03G1283300	643723054	643725070
QTL-2A-2	2A	TraesCS2A02G580800	TraesCS2A03G1320000	774550649	774560910
QTL-2A-2	2A	TraesCS2A02G577100	TraesCS2A03G1325300	775765036	775766391
QTL-2B-1	2B	TraesCS2B02G030200	TraesCS2B03G0062000	15734666	15742419
QTL-2B-1	2B	TraesCS2B02G030700	TraesCS2B03G0063000	16017616	16023460
QTL-2B-1	2B	TraesCS2B02G031200	TraesCS2B03G0063800	16384086	16387128
QTL-3A-1	3A	TraesCS3A02G106200	TraesCS3A03G0233200	71046737	71050444
QTL-3A-1	3A	TraesCS3A02G106600	TraesCS3A03G0233700	71191126	71193019
QTL-3A-1	3A	TraesCS3A02G106700	TraesCS3A03G0233800	71485757	71488768
QTL-3A-1	3A	TraesCS3A02G107200	TraesCS3A03G0234800	72129822	72132087
QTL-3A-1	3A	TraesCS3A02G107500	TraesCS3A03G0235500	72801222	72806175
QTL-3A-1	3A	TraesCS3A02G107600	TraesCS3A03G0235600	72876031	72879925
QTL-3A-1	3A	TraesCS3A02G107800	TraesCS3A03G0235800	73058300	73060618
QTL-3A-1	3A	TraesCS3A02G108100	TraesCS3A03G0236400	73892051	73894110
QTL-3A-1	3A	TraesCS3A02G108400	TraesCS3A03G0236700	74307452	74309826
QTL-3A-1	3A	TraesCS3A02G108600	TraesCS3A03G0237200	74737607	74739338
QTL-3A-1	3A	TraesCS3A02G108800	TraesCS3A03G0237500	74804674	74806720
QTL-3A-1	3A	TraesCS3A02G108900	TraesCS3A03G0237700	75155439	75161329
QTL-3A-1	3A	TraesCS3A02G109000	TraesCS3A03G0237800	75390339	75392089
QTL-3A-1	3A	TraesCS3A02G109100	TraesCS3A03G0237900	75401080	75405436
QTL-3A-1	3A	TraesCS3A02G109300	TraesCS3A03G0238100	75779883	75783323
QTL-3A-1	3A	TraesCS3A02G109500	TraesCS3A03G0238600	75919304	75921740
QTL-3A-1	3A	TraesCS3B02G128900	TraesCS3B03G0306300	119987878	119990285
QTL-3A-1	3A	TraesCS3A02G110100	TraesCS3A03G0240500	77836647	77837893
QTL-3A-1	3A	TraesCS3A02G110300	TraesCS3A03G0240700	77848490	77854452
QTL-3A-1	3A	TraesCS3A02G110600	TraesCS3A03G0241200	77960268	77961014
QTL-3A-1	3A	TraesCS3A02G110600	TraesCS3A03G0241200	77960268	77961014
QTL-3A-1	3A	TraesCS3A02G111200	TraesCS3A03G0242800	79092122	79093082
QTL-3A-1	3A	TraesCS3A02G111500	TraesCS3A03G0243600	79565893	79571521
QTL-3A-1	3A	TraesCS3A02G111600	TraesCS3A03G0243700	79616262	79618121
QTL-3A-1	3A	TraesCS3A02G112100	TraesCS3A03G0244400	79780864	79783381
QTL-3A-1	3A	TraesCS3A02G112300	TraesCS3A03G0244600	79824853	79835848
QTL-3A-1	3A	TraesCS3A02G112600	TraesCS3A03G0245200	80471478	80476477
QTL-3A-1	3A	TraesCS3A02G112800	TraesCS3A03G0245500	80600338	80607231
QTL-3A-1	3A	TraesCS3A02G112900	TraesCS3A03G0245800	80607577	80608418
QTL-3A-1	3A	TraesCS3A02G113000	TraesCS3A03G0245900	80670621	80671393
QTL-3A-1	3A	TraesCS3A02G113100	TraesCS3A03G0246200	80794813	80795686
QTL-3A-1	3A	TraesCS3A02G113300	TraesCS3A03G0246600	80813851	80815326
QTL-3A-1	3A	TraesCS3A02G113500	TraesCS3A03G0247400	81080162	81081150
QTL-3A-1	3A	TraesCS3A02G113700	TraesCS3A03G0247700	81479290	81482621
QTL-3A-1	3A	TraesCS3A02G113800	TraesCS3A03G0247800	81487492	81490135
QTL-3A-1	3A	TraesCS3A02G114000	TraesCS3A03G0248000	81873287	81875201
QTL-3A-1	3A	TraesCS3A02G114100	TraesCS3A03G0248600	82051671	82053573
QTL-3A-1	3A	TraesCS3A02G114200	TraesCS3A03G0248700	82080699	82083823
QTL-3A-1	3A	TraesCS3A02G114800	TraesCS3A03G0249700	82790388	82791336
QTL-3A-1	3A	TraesCS3A02G115600	TraesCS3A03G0251900	83907899	83910471
QTL-3A-1	3A	TraesCS3A02G115800	TraesCS3A03G0252200	84108800	84111652
QTL-3A-1	3A	TraesCS3A02G116100	TraesCS3A03G0252700	84162971	84163576
QTL-3A-1	3A	TraesCS3A02G116200	TraesCS3A03G0252800	84364475	84370687
QTL-3A-1	3A	TraesCS3A02G116400	TraesCS3A03G0253500	85043745	85045349
QTL-3A-1	3A	TraesCS3A02G116800	TraesCS3A03G0255200	86723882	86729673
QTL-3A-1	3A	TraesCS3A02G117000	TraesCS3A03G0255500	86760368	86761054
QTL-3A-1	3A	TraesCS3D02G119000	TraesCS3D03G0247300	73783974	73787584
QTL-3A-1	3A	TraesCS3A02G117700	TraesCS3A03G0257500	88574070	88576640
QTL-3A-1	3A	TraesCS3A02G117800	TraesCS3A03G0257700	88923237	88927560
QTL-3A-1	3A	TraesCS3A02G108300	TraesCS3A03G0236600	74251264	74252484
QTL-3A-1	3A	TraesCS3A02G110200	TraesCS3A03G0240600	77840066	77841626
QTL-3A-1	3A	TraesCS3A02G110400	TraesCS3A03G0240800	77900420	77909972
QTL-3A-1	3A	TraesCS3A02G110900	TraesCS3A03G0242200	78300633	78302736
QTL-3A-1	3A	TraesCS3A02G111100	TraesCS3A03G0242600	78574127	78578727
QTL-3A-1	3A	TraesCS3A02G113600	TraesCS3A03G0247500	81081444	81084963
QTL-3A-1	3A	TraesCS3A02G113900	TraesCS3A03G0247900	81867492	81871262
QTL-3A-1	3A	TraesCS3A02G116300	TraesCS3A03G0253100	84569357	84577866
QTL-3A-1	3A	TraesCS3A02G116900	TraesCS3A03G0255400	86752659	86756632
QTL-3A-1	3A	TraesCS3A02G117300	TraesCS3A03G0256200	87489368	87493546
QTL-3A-1	3A	TraesCS3A02G117400	TraesCS3A03G0256500	87747682	87753380
QTL-3A-1	3A	TraesCS3A02G117500	TraesCS3A03G0256600	87759070	87769740
QTL-3A-1	3A	TraesCS3B02G136800	TraesCS3B03G0323900	131648105	131655726
QTL-3A-1	3A	TraesCS3A02G114900	TraesCS3A03G0249800	82834693	82837825
QTL-3A-2	3A	TraesCS3A02G123800	TraesCS3A03G0271800	100409725	100413165
QTL-3A-2	3A	TraesCS3A02G124400	TraesCS3A03G0273200	100824953	100826842
QTL-3A-2	3A	TraesCS3A02G125500	TraesCS3A03G0275200	101348832	101350487
QTL-3A-2	3A	TraesCS3A02G125800	TraesCS3A03G0275800	101954859	101956655
QTL-3A-2	3A	TraesCS3A02G127100	TraesCS3A03G0279900	102948325	102949202
QTL-3A-2	3A	TraesCS3A02G127200	TraesCS3A03G0280000	103009753	103016271
QTL-3A-2	3A	TraesCS3A02G127300	TraesCS3A03G0280100	103017243	103018799
QTL-3A-2	3A	TraesCS3A02G127500	TraesCS3A03G0280400	103079827	103080216
QTL-3A-2	3A	TraesCS3A02G127800	TraesCS3A03G0283500	104796009	104799145
QTL-3A-2	3A	TraesCS2B02G487400	TraesCS2B03G1229100	691783844	691787002
QTL-3A-2	3A	TraesCS7B02G395800	TraesCS7B03G1066100	669324067	669325353
QTL-3A-2	3A	TraesCSU02G263400	TraesCSU03G0519000	314864051	314864794
QTL-3A-2	3A	TraesCS3A02G128400	TraesCS3A03G0285700	106317284	106318326
QTL-3A-2	3A	TraesCS3A02G128500	TraesCS3A03G0285800	106319323	106322694
QTL-3A-2	3A	TraesCS3A02G128700	TraesCS3A03G0286600	106765511	106766917
QTL-3A-2	3A	TraesCS3A02G128800	TraesCS3A03G0286700	106769995	106771953
QTL-3A-2	3A	TraesCS3B02G148000	TraesCS3B03G0353200	151016045	151017161
QTL-3A-2	3A	TraesCS3A02G128900	TraesCS3A03G0286900	106801563	106802325
QTL-3A-2	3A	TraesCS3A02G129200	TraesCS3A03G0287300	107024434	107026686
QTL-3A-2	3A	TraesCS3A02G129300	TraesCS3A03G0287400	107026900	107027885
QTL-3A-2	3A	TraesCS3A02G124500	TraesCS3A03G0273500	101219682	101222502
QTL-3A-2	3A	TraesCS3A02G127400	TraesCS3A03G0280300	103071297	103079592
QTL-3A-2	3A	TraesCS3A02G128000	TraesCS3A03G0283800	104936823	104938107
QTL-3A-2	3A	TraesCS3A02G128600	TraesCS3A03G0286400	106672576	106677046
QTL-3A-3	3A	TraesCS3A02G313400	TraesCS3A03G0304700	115657488	115660018
QTL-3A-3	3A	TraesCS3A02G313500	TraesCS3A03G0304900	115842450	115842923
QTL-3A-3	3A	TraesCS3A02G313700	TraesCS3A03G0305400	116413821	116415016
QTL-3A-3	3A	TraesCS3A02G313800	TraesCS3A03G0305700	116869644	116870027
QTL-3A-3	3A	TraesCS3A02G314100	TraesCS3A03G0306200	117064913	117066467
QTL-3A-3	3A	TraesCS3A02G139300	TraesCS3A03G0308800	119941163	119943529
QTL-3A-3	3A	TraesCS3A02G138300	TraesCS3A03G0310300	121769658	121773144
QTL-3A-3	3A	TraesCS3A02G313300	TraesCS3A03G0304600	115636735	115643226
QTL-3A-3	3A	TraesCS3A02G314400	TraesCS3A03G0307000	118163318	118180314
QTL-3A-3	3A	TraesCS3A02G314500	TraesCS3A03G0307500	118369809	118380705
QTL-3A-3	3A	TraesCS3A02G139600	TraesCS3A03G0308300	119338723	119347591
QTL-3A-3	3A	TraesCS3A02G139200	TraesCS3A03G0309100	120634068	120640388
QTL-3A-3	3A	TraesCS3A02G138400	TraesCS3A03G0310100	121321713	121325217
QTL-3A-4	3A	TraesCS3A02G353800	TraesCS3A03G0842200	601813022	601815920
QTL-3A-4	3A	TraesCS3A02G354000	TraesCS3A03G0842500	601944109	601945757
QTL-3A-4	3A	TraesCS3A02G354100	TraesCS3A03G0842600	601953181	601957590
QTL-4A-1	4A	TraesCS4A02G195500	TraesCS4A03G0523000	476943769	476945158
QTL-4A-2	4A	TraesCS4A02G367300	TraesCS4A03G0905900	639666993	639667923
QTL-4A-2	4A	TraesCS4A02G367400	TraesCS4A03G0906000	639669248	639672681
QTL-4A-2	4A	TraesCS5B02G504900	TraesCS5B03G1224700	671679627	671687082
QTL-4A-2	4A	TraesCS4A02G367800	TraesCS4A03G0906700	640348624	640349010
QTL-4A-2	4A	TraesCS4A02G367900	TraesCS4A03G0906800	640354237	640354599
QTL-4A-2	4A	TraesCS4A02G368100	TraesCS4A03G0907200	640432119	640433100
QTL-4A-2	4A	TraesCS4A02G368700	TraesCS4A03G0908200	640831138	640831972
QTL-4A-2	4A	TraesCS4A02G368900	TraesCS4A03G0908500	640846574	640847722
QTL-4A-2	4A	TraesCS4A02G369000	TraesCS4A03G0908600	640848894	640849454
QTL-4A-2	4A	TraesCS4A02G369100	TraesCS4A03G0908700	640873157	640874063
QTL-4A-2	4A	TraesCS4A02G369200	TraesCS4A03G0908800	640882102	640883868
QTL-4A-2	4A	TraesCS4A02G369300	TraesCS4A03G0909100	640911152	640912108
QTL-4A-2	4A	TraesCS4A02G369700	TraesCS4A03G0909800	641006531	641007085
QTL-4A-2	4A	TraesCS4A02G369800	TraesCS4A03G0909900	641009269	641009970
QTL-4A-2	4A	TraesCS4A02G369900	TraesCS4A03G0910000	641018445	641019132
QTL-4A-2	4A	TraesCS4A02G370100	TraesCS4A03G0910200	641029416	641031242
QTL-4A-2	4A	TraesCS4A02G370200	TraesCS4A03G0910300	641032323	641032598
QTL-4A-2	4A	TraesCS5B02G505400	TraesCS5B03G1225800	672042501	672046637
QTL-4A-2	4A	TraesCS4A02G368400	TraesCS4A03G0907500	640725950	640727853
QTL-4A-2	4A	TraesCS4A02G370300	TraesCS4A03G0910400	641040115	641040396
QTL-5A-1	5A	TraesCS5A02G306600	TraesCS5A03G0747200	519163888	519164715
QTL-5A-1	5A	TraesCS5A02G306700	TraesCS5A03G0748400	520442197	520443021
QTL-5A-1	5A	TraesCS5A02G307000	TraesCS5A03G0748700	520635044	520637742
QTL-5A-1	5A	TraesCS5A02G307100	TraesCS5A03G0748800	520641171	520647379
QTL-5A-1	5A	TraesCS5A02G307200	TraesCS5A03G0748900	520651402	520653758
QTL-5A-1	5A	TraesCS5A02G307400	TraesCS5A03G0749700	520839377	520843385
QTL-5A-1	5A	TraesCS5A02G307700	TraesCS5A03G0750200	520980441	520995414
QTL-5A-1	5A	TraesCS5A02G307900	TraesCS5A03G0750400	521183704	521184177
QTL-5A-1	5A	TraesCS5A02G308000	TraesCS5A03G0750800	521270076	521270819
QTL-5A-1	5A	TraesCS5A02G307300	TraesCS5A03G0749000	520692642	520703254
QTL-5A-2	5A	TraesCS5A02G348600	TraesCS5A03G0838000	552820172	552825479
QTL-5A-2	5A	TraesCS5A02G348800	TraesCS5A03G0838200	552925074	552928311
QTL-6A-1	6A	TraesCS6A02G112200	TraesCS6A03G0263900	84124833	84131478
QTL-6A-1	6A	TraesCS6A02G112800	TraesCS6A03G0265700	85887653	85896647
QTL-6A-1	6A	TraesCS6A02G113000	TraesCS6A03G0266900	86185308	86193233
QTL-6A-1	6A	TraesCS6A02G113200	TraesCS6A03G0267100	86200575	86201898
QTL-6A-1	6A	TraesCS6A02G113400	TraesCS6A03G0267500	86296463	86298013
QTL-6A-1	6A	TraesCS6A02G113500	TraesCS6A03G0267600	86366307	86369438
QTL-6A-1	6A	TraesCS6A02G113700	TraesCS6A03G0268000	86578197	86580788
QTL-6A-1	6A	TraesCS6A02G114500	TraesCS6A03G0269800	87363188	87363674
QTL-6A-1	6A	TraesCS6A02G114800	TraesCS6A03G0270400	87834918	87838415
QTL-6A-1	6A	TraesCS6A02G115100	TraesCS6A03G0271000	87935108	87938241
QTL-6A-1	6A	TraesCS6A02G115400	TraesCS6A03G0272300	88176839	88178319
QTL-6A-1	6A	TraesCS6A02G115600	TraesCS6A03G0273400	88486548	88487476
QTL-6A-1	6A	TraesCS6A02G115700	TraesCS6A03G0273500	88500258	88500644
QTL-6A-1	6A	TraesCS6A02G115800	TraesCS6A03G0273600	88504833	88506089
QTL-6A-1	6A	TraesCS6A02G115900	TraesCS6A03G0273700	88660671	88666490
QTL-6A-1	6A	TraesCS6A02G116100	TraesCS6A03G0274000	88679060	88679929
QTL-6A-1	6A	TraesCS6A02G116200	TraesCS6A03G0274300	89024976	89029591
QTL-6A-1	6A	TraesCS6A02G116300	TraesCS6A03G0274700	89305865	89310271
QTL-6A-1	6A	TraesCS6A02G116400	TraesCS6A03G0275100	89393896	89395805
QTL-6A-1	6A	TraesCS6A02G116500	TraesCS6A03G0275700	90147750	90155226
QTL-6A-1	6A	TraesCS6A02G116600	TraesCS6A03G0275800	90196990	90201788
QTL-6A-1	6A	TraesCS6A02G116900	TraesCS6A03G0276400	90400801	90401804
QTL-6A-1	6A	TraesCS6A02G117200	TraesCS6A03G0276700	90556678	90557145
QTL-6A-1	6A	TraesCS6A02G117400	TraesCS6A03G0276900	90802298	90802765
QTL-6A-1	6A	TraesCS6A02G117700	TraesCS6A03G0278200	90990233	90992550
QTL-6A-1	6A	TraesCS6A02G117900	TraesCS6A03G0278500	91655372	91666140
QTL-6A-1	6A	TraesCS6A02G118000	TraesCS6A03G0278700	91738015	91741952
QTL-6A-1	6A	TraesCS6A02G118200	TraesCS6A03G0279000	92181342	92184183
QTL-6A-1	6A	TraesCS6A02G118300	TraesCS6A03G0279100	92188683	92190227
QTL-6A-1	6A	TraesCS6A02G118800	TraesCS6A03G0279700	92776129	92779787
QTL-6A-1	6A	TraesCS6A02G118900	TraesCS6A03G0279800	92848952	92851857
QTL-6A-1	6A	TraesCS6D02G108900	TraesCS6D03G0234800	95029507	95035320
QTL-6A-1	6A	TraesCS6A02G119100	TraesCS6A03G0280000	92915205	92918621
QTL-6A-1	6A	TraesCS6A02G112600	TraesCS6A03G0265300	85029721	85044549
QTL-6A-1	6A	TraesCS6A02G113300	TraesCS6A03G0267300	86277149	86292909
QTL-6A-1	6A	TraesCS6A02G114700	TraesCS6A03G0270100	87620908	87624901
QTL-6A-1	6A	TraesCS6A02G116000	TraesCS6A03G0273800	88666864	88671271
QTL-6A-1	6A	TraesCS6A02G117100	TraesCS6A03G0276600	90551123	90555669
QTL-6A-1	6A	TraesCS6A02G117300	TraesCS6A03G0276800	90649414	90657383
QTL-6A-1	6A	TraesCS6A02G117600	TraesCS6A03G0277800	90959371	90966387
QTL-6A-2	6A	TraesCS6A02G156900	TraesCS6A03G0379400	148738704	148743996
QTL-6A-2	6A	TraesCS6A02G157200	TraesCS6A03G0380300	149234825	149237852
QTL-6A-2	6A	TraesCS6A02G157400	TraesCS6A03G0381700	149982307	149983591
QTL-6A-2	6A	TraesCS6A02G157700	TraesCS6A03G0382100	150184141	150191481
QTL-6A-2	6A	TraesCS6A02G157800	TraesCS6A03G0382500	150198552	150199190
QTL-6A-2	6A	TraesCS6A02G157900	TraesCS6A03G0382200	150195158	150203705
QTL-6A-2	6A	TraesCS6A02G158600	TraesCS6A03G0385500	152941318	152944454
QTL-6A-2	6A	TraesCS6A02G158700	TraesCS6A03G0385600	152946875	152952450
QTL-6A-2	6A	TraesCS6A02G158900	TraesCS6A03G0386200	153682892	153689012
QTL-6A-2	6A	TraesCS6A02G159000	TraesCS6A03G0386300	153699456	153701185
QTL-6A-2	6A	TraesCS6A02G160200	TraesCS6A03G0389200	156226983	156228129
QTL-6A-2	6A	TraesCS6A02G160300	TraesCS6A03G0389300	156374017	156381329
QTL-6A-2	6A	TraesCS6A02G160600	TraesCS6A03G0390300	157911731	157914021
QTL-6A-2	6A	TraesCS5A02G019900	TraesCS5A03G0048000	18481635	18483783
QTL-6A-2	6A	TraesCS5A02G020000	TraesCS5A03G0048200	18484147	18484488
QTL-6A-2	6A	TraesCS6D02G151600	TraesCS6D03G0337200	146420857	146422320
QTL-6A-2	6A	TraesCS6A02G161400	TraesCS6A03G0392700	159138933	159139202
QTL-6A-2	6A	TraesCS6A02G158100	TraesCS6A03G0383100	150978052	150981011
QTL-6A-2	6A	TraesCS6A02G159400	TraesCS6A03G0387200	154203217	154207538
QTL-6A-2	6A	TraesCS6A02G159500	TraesCS6A03G0387600	154238173	154243174
QTL-6A-2	6A	TraesCS6A02G160700	TraesCS6A03G0390400	157940033	157943067
QTL-6D-1	6D	TraesCS6D02G237300	TraesCS6D03G0579300	357485674	357491111
QTL-6D-1	6D	TraesCS6D02G237600	TraesCS6D03G0579700	357868997	357871138
QTL-6D-1	6D	TraesCS6D02G237700	TraesCS6D03G0579900	358326369	358330583
QTL-6D-1	6D	TraesCS6D02G237900	TraesCS6D03G0580600	359337520	359339948
QTL-6D-1	6D	TraesCS6D02G238200	TraesCS6D03G0581300	360010180	360011424
QTL-6D-1	6D	TraesCS6D02G238500	TraesCS6D03G0582100	360392314	360397230
QTL-6D-1	6D	TraesCS6D02G238700	TraesCS6D03G0582500	360428403	360430730
QTL-6D-1	6D	TraesCS6D02G238900	TraesCS6D03G0582800	360884937	360886000
QTL-6D-1	6D	TraesCS6D02G237500	TraesCS6D03G0579500	357708001	357716150
QTL-6D-1	6D	TraesCS6D02G237800	TraesCS6D03G0580200	358578563	358580359
QTL-6D-1	6D	TraesCS6D02G238100	TraesCS6D03G0581200	359897904	359907590
QTL-6D-1	6D	TraesCS6D02G238400	TraesCS6D03G0581700	360291286	360305247
QTL-6D-1	6D	TraesCS6D02G238800	TraesCS6D03G0582600	360578271	360582382
QTL-7B-1	7B	TraesCS7B02G125800	TraesCS7B03G0326000	150607128	150608150
QTL-7B-1	7B	TraesCS7B02G126000	TraesCS7B03G0328500	152606572	152612957
QTL-7B-1	7B	TraesCS7B02G126900	TraesCS7B03G0330500	154149045	154154410
QTL-7B-1	7B	TraesCS7B02G127300	TraesCS7B03G0331000	154642117	154644551
QTL-7B-1	7B	TraesCS7B02G127700	TraesCS7B03G0331900	155472495	155475470
QTL-7B-1	7B	TraesCS7B02G129200	TraesCS7B03G0336000	157696537	157697940
QTL-7B-1	7B	TraesCS7B02G129300	TraesCS7B03G0336200	157737864	157744758
QTL-7B-1	7B	TraesCS7B02G190200	TraesCS7B03G0337200	158488677	158491921
QTL-7B-1	7B	TraesCS7B02G190600	TraesCS7B03G0338000	158852445	158858488
QTL-7B-1	7B	TraesCS7B02G190800	TraesCS7B03G0339300	159768208	159769887
QTL-7B-1	7B	TraesCS7B02G127000	TraesCS7B03G0330600	154313491	154322108
QTL-7B-1	7B	TraesCS7B02G127800	TraesCS7B03G0332000	155761820	155776764
QTL-7B-1	7B	TraesCS7B02G127900	TraesCS7B03G0332800	156301442	156307222
QTL-7B-1	7B	TraesCS7A02G219300	TraesCS7A03G0511500	192228299	192232277
QTL-7B-1	7B	TraesCS7B02G128300	TraesCS7B03G0333700	156529970	156551368
QTL-7B-1	7B	TraesCS7B02G190400	TraesCS7B03G0337700	158644670	158649491
QTL-7B-1	7B	TraesCS7B02G127600	TraesCS7B03G0331700	155443728	155467096
QTL-7B-1	7B	TraesCS7B02G190900	TraesCS7B03G0339500	159774995	159780145
QTL-7B-2	7B	TraesCS7B02G384600	TraesCS7B03G1035600	656507994	656508392
QTL-7B-2	7B	TraesCS7B02G384700	TraesCS7B03G1035700	656514141	656514539
QTL-7B-2	7B	TraesCS7B02G384800	TraesCS7B03G1035800	656530906	656531304
QTL-7B-2	7B	TraesCS7B02G384900	TraesCS7B03G1035900	656574249	656574645
QTL-7B-2	7B	TraesCS7B02G385105	TraesCS7B03G1036300	656657086	656657484
QTL-7B-2	7B	TraesCS7B02G385200	TraesCS7B03G1036400	656740888	656741289
QTL-7B-2	7B	TraesCS7B02G385300	TraesCS7B03G1036600	656751111	656751512
QTL-7B-2	7B	TraesCS7B02G385400	TraesCS7B03G1036700	656761323	656761724
QTL-7B-2	7B	TraesCS7B02G385500	TraesCS7B03G1036900	656773092	656773493
QTL-7B-2	7B	TraesCS7B02G385600	TraesCS7B03G1037000	656783966	656784367
QTL-7B-2	7B	TraesCS7B02G386600	TraesCS7B03G1039100	657647184	657648443
QTL-7B-2	7B	TraesCS7B02G386900	TraesCS7B03G1041100	659235414	659238839
QTL-7B-2	7B	TraesCS7B02G384100	TraesCS7B03G1034100	656210935	656212205
QTL-7B-2	7B	TraesCS7B02G384200	TraesCS7B03G1034300	656342633	656344951
QTL-7B-2	7B	TraesCS7D02G470500	TraesCS7D03G1115500	585708294	585709974
QTL-7D-1	7D	TraesCS7D02G257300	TraesCS7D03G0583400	234784070	234789434
QTL-7D-1	7D	TraesCS7D02G257600	TraesCS7D03G0583800	234987357	234990355
QTL-7D-1	7D	TraesCS7D02G257800	TraesCS7D03G0584000	235183515	235185874
QTL-7D-1	7D	TraesCS7D02G258100	TraesCS7D03G0584300	236037283	236040543
QTL-7D-1	7D	TraesCS7D02G258300	TraesCS7D03G0584600	236095779	236102008
QTL-7D-1	7D	TraesCS3D02G345300	TraesCS3D03G0768500	457485958	457486698
QTL-7D-1	7D	TraesCS7D02G258600	TraesCS7D03G0585100	236312724	236314099
QTL-7D-1	7D	TraesCS7D02G259300	TraesCS7D03G0586200	236768567	236772073
QTL-7D-1	7D	TraesCS7D02G259600	TraesCS7D03G0586500	237332388	237337159
QTL-7D-1	7D	TraesCS7D02G260300	TraesCS7D03G0588400	238007107	238008018
QTL-7D-1	7D	TraesCS7D02G260400	TraesCS7D03G0588500	238170948	238173314
QTL-7D-1	7D	TraesCS7D02G260600	TraesCS7D03G0588700	238515651	238517985
QTL-7D-1	7D	TraesCS7D02G260700	TraesCS7D03G0588900	238634716	238640223
QTL-7D-1	7D	TraesCS7D02G261400	TraesCS7D03G0590000	239380404	239383736
QTL-7D-1	7D	TraesCS7D02G261600	TraesCS7D03G0590500	239600886	239610090
QTL-7D-1	7D	TraesCS7D02G261800	TraesCS7D03G0590800	240955161	240958164
QTL-7D-1	7D	TraesCS7D02G262100	TraesCS7D03G0592400	241755376	241758020
QTL-7D-1	7D	TraesCS7D02G259400	TraesCS7D03G0586300	237114597	237127757
QTL-7D-1	7D	TraesCS7D02G259900	TraesCS7D03G0587400	237485757	237487413
QTL-7D-1	7D	TraesCS7D02G260200	TraesCS7D03G0588300	237977704	237982833
QTL-7D-1	7D	TraesCS7D02G261500	TraesCS7D03G0590200	239401719	239407665
QTL-7D-1	7D	TraesCS7D02G261900	TraesCS7D03G0591000	240960460	240990049
QTL-7D-1	7D	TraesCS7D02G261900	TraesCS7D03G0591000	240960460	240990049
QTL-7D-1	7D	TraesCS7D02G260900	TraesCS7D03G0589100	238681777	238685144
QTL-7D-1	7D	TraesCS7D02G261100	TraesCS7D03G0589700	238812889	238818165
