# Supplementary material for: Phenotypic variation and genetic architecture of seedling salt tolerance in Xinjiang wheat revealed by GWAS and resequencing
Source: Front Plant Sci. 2026 Jul 2;17:1847734. doi: 10.3389/fpls.2026.1847734 (PMC13373106; doi:10.3389/fpls.2026.1847734)
Supplement: Supplementary file 2 [file Table2.xlsx]

## Sheet: Figure_list
Suggested supplementary figure	Content	Suggested placement
Supplementary Figure S_new1	ADMIXTURE cross-validation error curve	Supplementary figure
Supplementary Figure S_new2	Physiological and qRT-PCR validation under 120 mM Na₂SO₄	Supplementary figure

## Sheet: Table_index
Sheet name	Suggested supplementary table title / content
S1_LD_decay_summary	LD decay summary for whole genome and A/B/D subgenomes within 10 Mb.
S2_QTL_summary	High-confidence QTL summary with lead SNPs and supporting SNP counts.
S3_QTL_supporting_SNPs	Supporting SNPs for high-confidence QTLs.
S4_QTL_subgenome	QTL counts by A/B/D subgenomes.
S5_QTL_trait_subgenome	QTL counts by trait and subgenome.
S6_QTL_trait_summary	QTL counts by trait.
S7_QTL_parameters	Parameters used for QTL clustering and filtering.
S8_STI_sensitivity_summary	Summary of STI_MEAN sensitivity analysis.
S9_STI_correlation	Correlation between STI_MEAN and alternative composite indices.
S10_STI_top_overlap	Top tolerant accession overlap among STI_MEAN, Z-score, and PCA indices.
S11_STI_trait_CV	Trait coefficient of variation summary.
S12_STI_PCA	PCA information and loadings for STI sensitivity analysis.
S13_STI_all_accessions	All accession STI_MEAN, Z-score, and PCA index rankings.
S14_qPCR_RNAseq_correlation	qPCR vs RNA-seq correlation summary.
S15_qPCR_RNAseq_pairs	Paired qPCR and RNA-seq log2FC values.
S16_qPCR_RNAseq_gene_avg	Gene-level average qPCR and RNA-seq fold-change comparison.
S17_candidate_summary	Summary of prioritized candidate genes and promoter/CDS/TFBS annotation.
S18_candidate_regions	Candidate gene regions and promoter/CDS intervals.
S19_candidate_CDS_effects	CDS variant effect annotation.
S20_candidate_TFBS_best	Best promoter TFBS change summary.
S21_candidate_TFBS_detail	Detailed promoter TFBS affected records.
S22_qPCR_gene_regions	Gene region table for qPCR candidate genes.
S23_qPCR_gene_annotation	qPCR candidate gene annotation summary.
S24_qPCR_gene_variants	Variant table for qPCR candidate genes.
S25_qPCR_CDS_effects	CDS effects in qPCR candidate genes.
S26_02G03G_ID_map	02G and 03G gene ID correspondence table.

## Sheet: S1_LD_decay_summary
Group	Max_distance_tested_bp	Max_distance_tested_Mb	Initial_r2	Half_decay_r2	LD_decay_distance_bp	LD_decay_distance_Mb	Reached_half_decay	N_bins
ALL	10000000	10.0	0.6820188728657205	0.34100943643286025	1585412.0	1.585412	YES	10000000
A	10000000	10.0	0.6848539682379976	0.3424269841189988	2158911.0	2.158911	YES	10000000
B	10000000	10.0	0.6570968667195938	0.3285484333597969	1562292.0	1.562292	YES	10000000
D	10000000	10.0	0.862900261860295	0.4314501309301475	115710.0	0.11571	YES	10000000

## Sheet: S2_QTL_summary
trait	QTL_ID	chr	subgenome	QTL_start_bp	QTL_end_bp	QTL_size_Mb	lead_SNP	lead_SNP_position_bp	lead_SNP_P_value	lead_A1	lead_A2	lead_MAF_or_Freq	lead_beta	lead_SE	supporting_SNP_number
STI_GR	qSTI_GR-2A-1	2A	A	347898280	380847891	32.9496	2A_366431406	366431406	1.1435e-06	A	G	0.0223881	-0.214543	0.0440977	152
STI_GR	qSTI_GR-2A-2	2A	A	776400603	777003422	0.60282	2A_776996071	776996071	3.19697e-06	C	T	0.283582	-0.0706367	0.0151654	21
STI_GR	qSTI_GR-2B-1	2B	B	15724682	17252735	1.52805	2B_15724682	15724682	4.70468e-07	G	A	0.0223881	-0.223247	0.0443128	33
STI_GR	qSTI_GR-3A-1	3A	A	79377662	89620373	10.2427	3A_80026083	80026083	1.96545e-07	T	C	0.0447761	-0.167368	0.0321703	60
STI_GR	qSTI_GR-3A-2	3A	A	100247179	107177670	6.93049	3A_100247179	100247179	7.12112e-06	T	C	0.0223881	-0.20117	0.0448036	62
STI_GR	qSTI_GR-3A-3	3A	A	120038443	122001863	1.96342	3A_120038443	120038443	6.51161e-06	G	A	0.0447761	-0.144341	0.0320114	22
STI_GR	qSTI_GR-4A-1	4A	A	639631664	641359583	1.72792	4A_640633006	640633006	6.89008e-07	A	G	0.0373134	-0.17293	0.0348338	70
STI_GR	qSTI_GR-6A-1	6A	A	83851017	93509691	9.65868	6A_83851017	83851017	4.70468e-07	C	T	0.0223881	-0.223247	0.0443128	90
STI_GR	qSTI_GR-6D-1	6D	D	357083384	361046062	3.96268	6D_357083384	357083384	4.22761e-06	T	C	0.0298507	-0.18036	0.0392098	45
STI_MEAN	qSTI_MEAN-2A-1	2A	A	348191140	380847891	32.6568	2A_366431406	366431406	1.22861e-06	A	G	0.0223881	-0.101123	0.020846	133
STI_MEAN	qSTI_MEAN-2B-1	2B	B	15724682	17217159	1.49248	2B_15724682	15724682	6.77775e-07	G	A	0.0223881	-0.104018	0.0209393	29
STI_MEAN	qSTI_MEAN-6A-1	6A	A	83851017	93217691	9.36668	6A_83851017	83851017	6.77775e-07	C	T	0.0223881	-0.104018	0.0209393	78
STI_PH	qSTI_PH-5A-1	5A	A	552743038	552969983	0.226946	5A_552778080	552778080	1.11024e-06	T	C	0.343284	0.0293136	0.00601797	166
STI_RL	qSTI_RL-2B-1	2B	B	121637061	121787648	0.150588	2B_121720397	121720397	8.35788e-06	G	A	0.0149254	0.108935	0.0244478	204
STI_RL	qSTI_RL-3A-1	3A	A	601722108	602076032	0.353925	3A_601807459	601807459	4.45461e-07	A	G	0.0820896	0.0546597	0.0108271	227
STI_RL	qSTI_RL-4A-1	4A	A	476250899	477551632	1.30073	4A_476250899	476250899	9.67491e-06	A	G	0.00746269	0.152409	0.034448	40
STI_RL	qSTI_RL-6A-1	6A	A	148103869	159410533	11.3067	6A_148103869	148103869	1.25566e-07	T	C	0.0149254	0.129262	0.0244574	227
STI_RL	qSTI_RL-7B-1	7B	B	150603436	159962456	9.35902	7B_151241216	151241216	1.34847e-06	C	T	0.0223881	0.0968476	0.020041	120
STI_RL	qSTI_RL-7B-2	7B	B	656179007	659280265	3.10126	7B_657114158	657114158	5.99652e-07	G	A	0.0522388	0.0667115	0.0133655	27
STI_RL	qSTI_RL-7D-1	7D	D	234622029	243267854	8.64583	7D_237455031	237455031	2.24586e-06	T	G	0.0149254	0.115682	0.0244573	50

## Sheet: S3_QTL_supporting_SNPs
trait	QTL_ID	chr	subgenome	member_order	SNP_ID	position_bp	P_value	A1	A2	MAF_or_Freq	beta	SE
STI_GR	qSTI_GR-2A-1	2A	A	1	2A_347898280	347898280	8.16097e-06	T	C	0.179104	-0.0809867	0.0181547
STI_GR	qSTI_GR-2A-1	2A	A	2	2A_347969250	347969250	9.59612e-06	T	TC	0.0298507	-0.171541	0.0387568
STI_GR	qSTI_GR-2A-1	2A	A	3	2A_348191140	348191140	3.55315e-06	T	C	0.0149254	-0.248212	0.0535408
STI_GR	qSTI_GR-2A-1	2A	A	4	2A_348238032	348238032	3.55315e-06	C	T	0.0149254	-0.248212	0.0535408
STI_GR	qSTI_GR-2A-1	2A	A	5	2A_348933256	348933256	4.64842e-06	A	G	0.0373134	-0.158451	0.0345958
STI_GR	qSTI_GR-2A-1	2A	A	6	2A_348952657	348952657	8.10256e-06	CAAA	C	0.0223881	-0.202734	0.045431
STI_GR	qSTI_GR-2A-1	2A	A	7	2A_349469042	349469042	3.55315e-06	C	T	0.0149254	-0.248212	0.0535408
STI_GR	qSTI_GR-2A-1	2A	A	8	2A_350554392	350554392	3.55315e-06	T	C	0.0149254	-0.248212	0.0535408
STI_GR	qSTI_GR-2A-1	2A	A	9	2A_350762369	350762369	3.55315e-06	T	A	0.0149254	-0.248212	0.0535408
STI_GR	qSTI_GR-2A-1	2A	A	10	2A_351548140	351548140	1.95944e-06	A	G	0.0373134	-0.170299	0.0357954
STI_GR	qSTI_GR-2A-1	2A	A	11	2A_351548143	351548143	1.95944e-06	A	G	0.0373134	-0.170299	0.0357954
STI_GR	qSTI_GR-2A-1	2A	A	12	2A_352147921	352147921	3.55315e-06	T	G	0.0149254	-0.248212	0.0535408
STI_GR	qSTI_GR-2A-1	2A	A	13	2A_352208558	352208558	3.55315e-06	T	C	0.0149254	-0.248212	0.0535408
STI_GR	qSTI_GR-2A-1	2A	A	14	2A_353079806	353079806	3.55315e-06	T	C	0.0149254	-0.248212	0.0535408
STI_GR	qSTI_GR-2A-1	2A	A	15	2A_353079807	353079807	3.55315e-06	C	A	0.0149254	-0.248212	0.0535408
STI_GR	qSTI_GR-2A-1	2A	A	16	2A_353079832	353079832	3.55315e-06	A	G	0.0149254	-0.248212	0.0535408
STI_GR	qSTI_GR-2A-1	2A	A	17	2A_353079861	353079861	3.55315e-06	A	G	0.0149254	-0.248212	0.0535408
STI_GR	qSTI_GR-2A-1	2A	A	18	2A_353079863	353079863	3.55315e-06	T	C	0.0149254	-0.248212	0.0535408
STI_GR	qSTI_GR-2A-1	2A	A	19	2A_354172830	354172830	7.33784e-06	T	G	0.156716	-0.0838525	0.0187019
STI_GR	qSTI_GR-2A-1	2A	A	20	2A_354172833	354172833	7.33784e-06	T	C	0.156716	-0.0838525	0.0187019
STI_GR	qSTI_GR-2A-1	2A	A	21	2A_354365546	354365546	3.55315e-06	A	AC	0.0149254	-0.248212	0.0535408
STI_GR	qSTI_GR-2A-1	2A	A	22	2A_354365551	354365551	3.55315e-06	T	C	0.0149254	-0.248212	0.0535408
STI_GR	qSTI_GR-2A-1	2A	A	23	2A_354775932	354775932	3.55315e-06	A	G	0.0149254	-0.248212	0.0535408
STI_GR	qSTI_GR-2A-1	2A	A	24	2A_354894506	354894506	3.55315e-06	G	T	0.0149254	-0.248212	0.0535408
STI_GR	qSTI_GR-2A-1	2A	A	25	2A_355662617	355662617	3.55315e-06	A	G	0.0149254	-0.248212	0.0535408
STI_GR	qSTI_GR-2A-1	2A	A	26	2A_356311413	356311413	8.1322e-06	C	T	0.0223881	-0.201852	0.0452414
STI_GR	qSTI_GR-2A-1	2A	A	27	2A_356311432	356311432	8.1322e-06	A	G	0.0223881	-0.201852	0.0452414
STI_GR	qSTI_GR-2A-1	2A	A	28	2A_356738439	356738439	3.55315e-06	C	T	0.0149254	-0.248212	0.0535408
STI_GR	qSTI_GR-2A-1	2A	A	29	2A_356738446	356738446	3.55315e-06	A	G	0.0149254	-0.248212	0.0535408
STI_GR	qSTI_GR-2A-1	2A	A	30	2A_356779012	356779012	8.30255e-06	A	T	0.11194	-0.0955545	0.0214381
STI_GR	qSTI_GR-2A-1	2A	A	31	2A_357644049	357644049	3.55315e-06	GT	G	0.0149254	-0.248212	0.0535408
STI_GR	qSTI_GR-2A-1	2A	A	32	2A_358402289	358402289	6.65431e-06	T	C	0.0223881	-0.197584	0.043864
STI_GR	qSTI_GR-2A-1	2A	A	33	2A_359458396	359458396	3.55315e-06	G	A	0.0149254	-0.248212	0.0535408
STI_GR	qSTI_GR-2A-1	2A	A	34	2A_360052152	360052152	3.55315e-06	T	A	0.0149254	-0.248212	0.0535408
STI_GR	qSTI_GR-2A-1	2A	A	35	2A_361109507	361109507	9.89009e-06	G	C	0.0223881	-0.193878	0.043868
STI_GR	qSTI_GR-2A-1	2A	A	36	2A_361109533	361109533	9.89009e-06	G	C	0.0223881	-0.193878	0.043868
STI_GR	qSTI_GR-2A-1	2A	A	37	2A_361109547	361109547	3.55315e-06	C	A	0.0149254	-0.248212	0.0535408
STI_GR	qSTI_GR-2A-1	2A	A	38	2A_361109550	361109550	3.55315e-06	T	A	0.0149254	-0.248212	0.0535408
STI_GR	qSTI_GR-2A-1	2A	A	39	2A_361109554	361109554	3.55315e-06	G	A	0.0149254	-0.248212	0.0535408
STI_GR	qSTI_GR-2A-1	2A	A	40	2A_362057287	362057287	3.55315e-06	C	A	0.0149254	-0.248212	0.0535408
STI_GR	qSTI_GR-2A-1	2A	A	41	2A_362325208	362325208	3.55315e-06	C	T	0.0149254	-0.248212	0.0535408
STI_GR	qSTI_GR-2A-1	2A	A	42	2A_362328534	362328534	3.55315e-06	G	A	0.0149254	-0.248212	0.0535408
STI_GR	qSTI_GR-2A-1	2A	A	43	2A_362598281	362598281	1.88841e-06	C	T	0.0298507	-0.182391	0.0382772
STI_GR	qSTI_GR-2A-1	2A	A	44	2A_363063359	363063359	3.55315e-06	T	C	0.0149254	-0.248212	0.0535408
STI_GR	qSTI_GR-2A-1	2A	A	45	2A_363263021	363263021	3.55315e-06	A	C	0.0149254	-0.248212	0.0535408
STI_GR	qSTI_GR-2A-1	2A	A	46	2A_363821022	363821022	3.55315e-06	A	G	0.0149254	-0.248212	0.0535408
STI_GR	qSTI_GR-2A-1	2A	A	47	2A_363821025	363821025	3.55315e-06	A	C	0.0149254	-0.248212	0.0535408
STI_GR	qSTI_GR-2A-1	2A	A	48	2A_364287043	364287043	3.55315e-06	G	A	0.0149254	-0.248212	0.0535408
STI_GR	qSTI_GR-2A-1	2A	A	49	2A_364940790	364940790	4.32385e-06	T	TG	0.0223881	-0.201536	0.0438582
STI_GR	qSTI_GR-2A-1	2A	A	50	2A_365392221	365392221	3.55315e-06	T	G	0.0149254	-0.248212	0.0535408
STI_GR	qSTI_GR-2A-1	2A	A	51	2A_365718408	365718408	9.59612e-06	C	CTGG	0.0298507	-0.171541	0.0387568
STI_GR	qSTI_GR-2A-1	2A	A	52	2A_366431377	366431377	3.55315e-06	A	C	0.0149254	-0.248212	0.0535408
STI_GR	qSTI_GR-2A-1	2A	A	53	2A_366431406	366431406	1.1435e-06	A	G	0.0223881	-0.214543	0.0440977
STI_GR	qSTI_GR-2A-1	2A	A	54	2A_366645547	366645547	6.65431e-06	A	G	0.0223881	-0.197584	0.043864
STI_GR	qSTI_GR-2A-1	2A	A	55	2A_366645564	366645564	6.65431e-06	A	G	0.0223881	-0.197584	0.043864
STI_GR	qSTI_GR-2A-1	2A	A	56	2A_366742645	366742645	2.16493e-06	T	C	0.0373134	-0.163536	0.0345203
STI_GR	qSTI_GR-2A-1	2A	A	57	2A_367580421	367580421	3.55315e-06	T	C	0.0149254	-0.248212	0.0535408
STI_GR	qSTI_GR-2A-1	2A	A	58	2A_367580425	367580425	3.55315e-06	C	G	0.0149254	-0.248212	0.0535408
STI_GR	qSTI_GR-2A-1	2A	A	59	2A_368303692	368303692	3.55315e-06	T	C	0.0149254	-0.248212	0.0535408
STI_GR	qSTI_GR-2A-1	2A	A	60	2A_368303758	368303758	3.55315e-06	A	G	0.0149254	-0.248212	0.0535408
STI_GR	qSTI_GR-2A-1	2A	A	61	2A_368472441	368472441	3.55315e-06	A	T	0.0149254	-0.248212	0.0535408
STI_GR	qSTI_GR-2A-1	2A	A	62	2A_368472446	368472446	3.55315e-06	G	GGCA	0.0149254	-0.248212	0.0535408
STI_GR	qSTI_GR-2A-1	2A	A	63	2A_368472496	368472496	3.55315e-06	C	CG	0.0149254	-0.248212	0.0535408
STI_GR	qSTI_GR-2A-1	2A	A	64	2A_368577987	368577987	3.55315e-06	AC	A	0.0149254	-0.248212	0.0535408
STI_GR	qSTI_GR-2A-1	2A	A	65	2A_368577989	368577989	3.55315e-06	ATCGT	A	0.0149254	-0.248212	0.0535408
STI_GR	qSTI_GR-2A-1	2A	A	66	2A_369234387	369234387	8.1322e-06	T	A	0.0223881	-0.201852	0.0452414
STI_GR	qSTI_GR-2A-1	2A	A	67	2A_369234404	369234404	8.1322e-06	G	GA	0.0223881	-0.201852	0.0452414
STI_GR	qSTI_GR-2A-1	2A	A	68	2A_369234406	369234406	8.1322e-06	G	A	0.0223881	-0.201852	0.0452414
STI_GR	qSTI_GR-2A-1	2A	A	69	2A_369234411	369234411	3.55315e-06	G	A	0.0149254	-0.248212	0.0535408
STI_GR	qSTI_GR-2A-1	2A	A	70	2A_369234424	369234424	3.55315e-06	C	T	0.0149254	-0.248212	0.0535408
STI_GR	qSTI_GR-2A-1	2A	A	71	2A_369234442	369234442	3.55315e-06	C	A	0.0149254	-0.248212	0.0535408
STI_GR	qSTI_GR-2A-1	2A	A	72	2A_369234443	369234443	3.55315e-06	A	G	0.0149254	-0.248212	0.0535408
STI_GR	qSTI_GR-2A-1	2A	A	73	2A_369234449	369234449	3.55315e-06	T	C	0.0149254	-0.248212	0.0535408
STI_GR	qSTI_GR-2A-1	2A	A	74	2A_369523666	369523666	3.55315e-06	A	G	0.0149254	-0.248212	0.0535408
STI_GR	qSTI_GR-2A-1	2A	A	75	2A_369523681	369523681	3.55315e-06	A	G	0.0149254	-0.248212	0.0535408
STI_GR	qSTI_GR-2A-1	2A	A	76	2A_370513278	370513278	3.55315e-06	C	G	0.0149254	-0.248212	0.0535408
STI_GR	qSTI_GR-2A-1	2A	A	77	2A_370796212	370796212	3.55315e-06	GC	G	0.0149254	-0.248212	0.0535408
STI_GR	qSTI_GR-2A-1	2A	A	78	2A_371593318	371593318	3.55315e-06	G	A	0.0149254	-0.248212	0.0535408
STI_GR	qSTI_GR-2A-1	2A	A	79	2A_371935250	371935250	3.55315e-06	T	C	0.0149254	-0.248212	0.0535408
STI_GR	qSTI_GR-2A-1	2A	A	80	2A_372078315	372078315	3.55315e-06	C	T	0.0149254	-0.248212	0.0535408
STI_GR	qSTI_GR-2A-1	2A	A	81	2A_372287984	372287984	3.55315e-06	T	C	0.0149254	-0.248212	0.0535408
STI_GR	qSTI_GR-2A-1	2A	A	82	2A_372737140	372737140	3.55315e-06	T	TA	0.0149254	-0.248212	0.0535408
STI_GR	qSTI_GR-2A-1	2A	A	83	2A_373023212	373023212	3.55315e-06	A	G	0.0149254	-0.248212	0.0535408
STI_GR	qSTI_GR-2A-1	2A	A	84	2A_373605485	373605485	3.55315e-06	A	G	0.0149254	-0.248212	0.0535408
STI_GR	qSTI_GR-2A-1	2A	A	85	2A_373976552	373976552	3.55315e-06	G	GGCCATCACGGTAACACACTCAGTTGATTCATTTTAATTAATTAAGGTTCAAGTTCTCTACAACCGGACATTAACAAATTCCCATCTGCCCATAACC	0.0149254	-0.248212	0.0535408
STI_GR	qSTI_GR-2A-1	2A	A	86	2A_374042967	374042967	3.55315e-06	A	T	0.0149254	-0.248212	0.0535408
STI_GR	qSTI_GR-2A-1	2A	A	87	2A_374042993	374042993	3.55315e-06	A	T	0.0149254	-0.248212	0.0535408
STI_GR	qSTI_GR-2A-1	2A	A	88	2A_374042994	374042994	3.55315e-06	A	G	0.0149254	-0.248212	0.0535408
STI_GR	qSTI_GR-2A-1	2A	A	89	2A_374420863	374420863	1.1435e-06	G	C	0.0223881	-0.214543	0.0440977
STI_GR	qSTI_GR-2A-1	2A	A	90	2A_374420867	374420867	1.1435e-06	T	C	0.0223881	-0.214543	0.0440977
STI_GR	qSTI_GR-2A-1	2A	A	91	2A_374420877	374420877	1.1435e-06	G	A	0.0223881	-0.214543	0.0440977
STI_GR	qSTI_GR-2A-1	2A	A	92	2A_374538686	374538686	3.55315e-06	AT	A	0.0149254	-0.248212	0.0535408
STI_GR	qSTI_GR-2A-1	2A	A	93	2A_375148591	375148591	4.94866e-06	A	G	0.0223881	-0.203514	0.0445623
STI_GR	qSTI_GR-2A-1	2A	A	94	2A_375148606	375148606	4.94866e-06	A	C	0.0223881	-0.203514	0.0445623
STI_GR	qSTI_GR-2A-1	2A	A	95	2A_375148608	375148608	4.94866e-06	T	C	0.0223881	-0.203514	0.0445623
STI_GR	qSTI_GR-2A-1	2A	A	96	2A_375241871	375241871	3.55315e-06	T	C	0.0149254	-0.248212	0.0535408
STI_GR	qSTI_GR-2A-1	2A	A	97	2A_375241881	375241881	3.55315e-06	G	T	0.0149254	-0.248212	0.0535408
STI_GR	qSTI_GR-2A-1	2A	A	98	2A_375241948	375241948	3.55315e-06	G	A	0.0149254	-0.248212	0.0535408
STI_GR	qSTI_GR-2A-1	2A	A	99	2A_375241975	375241975	3.55315e-06	A	AT	0.0149254	-0.248212	0.0535408
STI_GR	qSTI_GR-2A-1	2A	A	100	2A_375460917	375460917	3.55315e-06	T	G	0.0149254	-0.248212	0.0535408
STI_GR	qSTI_GR-2A-1	2A	A	101	2A_375460927	375460927	3.55315e-06	A	G	0.0149254	-0.248212	0.0535408
STI_GR	qSTI_GR-2A-1	2A	A	102	2A_375460932	375460932	3.55315e-06	A	G	0.0149254	-0.248212	0.0535408
STI_GR	qSTI_GR-2A-1	2A	A	103	2A_375526105	375526105	3.55315e-06	T	C	0.0149254	-0.248212	0.0535408
STI_GR	qSTI_GR-2A-1	2A	A	104	2A_375527852	375527852	3.55315e-06	G	C	0.0149254	-0.248212	0.0535408
STI_GR	qSTI_GR-2A-1	2A	A	105	2A_375527862	375527862	3.55315e-06	C	G	0.0149254	-0.248212	0.0535408
STI_GR	qSTI_GR-2A-1	2A	A	106	2A_375527866	375527866	3.55315e-06	G	C	0.0149254	-0.248212	0.0535408
STI_GR	qSTI_GR-2A-1	2A	A	107	2A_375527869	375527869	3.55315e-06	C	T	0.0149254	-0.248212	0.0535408
STI_GR	qSTI_GR-2A-1	2A	A	108	2A_375527877	375527877	3.55315e-06	T	C	0.0149254	-0.248212	0.0535408
STI_GR	qSTI_GR-2A-1	2A	A	109	2A_375527897	375527897	3.55315e-06	C	A	0.0149254	-0.248212	0.0535408
STI_GR	qSTI_GR-2A-1	2A	A	110	2A_375527898	375527898	3.55315e-06	G	T	0.0149254	-0.248212	0.0535408
STI_GR	qSTI_GR-2A-1	2A	A	111	2A_375527903	375527903	3.55315e-06	C	T	0.0149254	-0.248212	0.0535408
STI_GR	qSTI_GR-2A-1	2A	A	112	2A_375536797	375536797	3.55315e-06	T	A	0.0149254	-0.248212	0.0535408
STI_GR	qSTI_GR-2A-1	2A	A	113	2A_375540608	375540608	6.05273e-06	G	T	0.0298507	-0.178764	0.0395098
STI_GR	qSTI_GR-2A-1	2A	A	114	2A_375564451	375564451	4.94866e-06	G	A	0.0223881	-0.203514	0.0445623
STI_GR	qSTI_GR-2A-1	2A	A	115	2A_375667033	375667033	3.55315e-06	C	T	0.0149254	-0.248212	0.0535408
STI_GR	qSTI_GR-2A-1	2A	A	116	2A_375684242	375684242	3.55315e-06	C	G	0.0149254	-0.248212	0.0535408
STI_GR	qSTI_GR-2A-1	2A	A	117	2A_375686268	375686268	4.94866e-06	G	GA	0.0223881	-0.203514	0.0445623
STI_GR	qSTI_GR-2A-1	2A	A	118	2A_375722236	375722236	4.94866e-06	C	T	0.0223881	-0.203514	0.0445623
STI_GR	qSTI_GR-2A-1	2A	A	119	2A_375756270	375756270	3.55315e-06	TCG	T	0.0149254	-0.248212	0.0535408
STI_GR	qSTI_GR-2A-1	2A	A	120	2A_376012687	376012687	3.55315e-06	A	G	0.0149254	-0.248212	0.0535408
STI_GR	qSTI_GR-2A-1	2A	A	121	2A_376326544	376326544	3.55315e-06	A	G	0.0149254	-0.248212	0.0535408
STI_GR	qSTI_GR-2A-1	2A	A	122	2A_376400284	376400284	3.55315e-06	A	G	0.0149254	-0.248212	0.0535408
STI_GR	qSTI_GR-2A-1	2A	A	123	2A_376503342	376503342	8.1322e-06	T	C	0.0223881	-0.201852	0.0452414
STI_GR	qSTI_GR-2A-1	2A	A	124	2A_376503344	376503344	8.1322e-06	A	G	0.0223881	-0.201852	0.0452414
STI_GR	qSTI_GR-2A-1	2A	A	125	2A_376560347	376560347	3.55315e-06	A	C	0.0149254	-0.248212	0.0535408
STI_GR	qSTI_GR-2A-1	2A	A	126	2A_376560348	376560348	3.55315e-06	C	T	0.0149254	-0.248212	0.0535408
STI_GR	qSTI_GR-2A-1	2A	A	127	2A_376560351	376560351	3.55315e-06	G	A	0.0149254	-0.248212	0.0535408
STI_GR	qSTI_GR-2A-1	2A	A	128	2A_376565544	376565544	3.55315e-06	C	T	0.0149254	-0.248212	0.0535408
STI_GR	qSTI_GR-2A-1	2A	A	129	2A_376989084	376989084	3.55315e-06	T	C	0.0149254	-0.248212	0.0535408
STI_GR	qSTI_GR-2A-1	2A	A	130	2A_377062267	377062267	1.70795e-06	A	G	0.0298507	-0.181753	0.0379821
STI_GR	qSTI_GR-2A-1	2A	A	131	2A_377508319	377508319	7.51739e-06	C	A	0.0223881	-0.197692	0.0441426
STI_GR	qSTI_GR-2A-1	2A	A	132	2A_377661069	377661069	3.39305e-06	T	C	0.0223881	-0.205704	0.0442805
STI_GR	qSTI_GR-2A-1	2A	A	133	2A_377662588	377662588	3.55315e-06	C	G	0.0149254	-0.248212	0.0535408
STI_GR	qSTI_GR-2A-1	2A	A	134	2A_377662596	377662596	3.55315e-06	A	G	0.0149254	-0.248212	0.0535408
STI_GR	qSTI_GR-2A-1	2A	A	135	2A_377806323	377806323	3.55315e-06	T	C	0.0149254	-0.248212	0.0535408
STI_GR	qSTI_GR-2A-1	2A	A	136	2A_377806324	377806324	3.55315e-06	T	A	0.0149254	-0.248212	0.0535408
STI_GR	qSTI_GR-2A-1	2A	A	137	2A_377905336	377905336	3.55315e-06	T	G	0.0149254	-0.248212	0.0535408
STI_GR	qSTI_GR-2A-1	2A	A	138	2A_378182267	378182267	3.55315e-06	C	CG	0.0149254	-0.248212	0.0535408
STI_GR	qSTI_GR-2A-1	2A	A	139	2A_378187180	378187180	3.55315e-06	T	C	0.0149254	-0.248212	0.0535408
STI_GR	qSTI_GR-2A-1	2A	A	140	2A_378190150	378190150	3.55315e-06	A	AT	0.0149254	-0.248212	0.0535408
STI_GR	qSTI_GR-2A-1	2A	A	141	2A_378266701	378266701	3.55315e-06	T	C	0.0149254	-0.248212	0.0535408
STI_GR	qSTI_GR-2A-1	2A	A	142	2A_378556991	378556991	3.55315e-06	T	A	0.0149254	-0.248212	0.0535408
STI_GR	qSTI_GR-2A-1	2A	A	143	2A_379106637	379106637	3.55315e-06	C	T	0.0149254	-0.248212	0.0535408
STI_GR	qSTI_GR-2A-1	2A	A	144	2A_379246595	379246595	3.55315e-06	G	C	0.0149254	-0.248212	0.0535408
STI_GR	qSTI_GR-2A-1	2A	A	145	2A_379253785	379253785	3.55315e-06	T	C	0.0149254	-0.248212	0.0535408
STI_GR	qSTI_GR-2A-1	2A	A	146	2A_379465458	379465458	2.78728e-06	C	A	0.0373134	-0.165677	0.0353564
STI_GR	qSTI_GR-2A-1	2A	A	147	2A_379465460	379465460	2.78728e-06	A	T	0.0373134	-0.165677	0.0353564
STI_GR	qSTI_GR-2A-1	2A	A	148	2A_379465468	379465468	4.84086e-06	T	A	0.0298507	-0.179368	0.0392355
STI_GR	qSTI_GR-2A-1	2A	A	149	2A_379465477	379465477	3.55315e-06	T	TA	0.0149254	-0.248212	0.0535408
STI_GR	qSTI_GR-2A-1	2A	A	150	2A_380001207	380001207	3.55315e-06	T	G	0.0149254	-0.248212	0.0535408
STI_GR	qSTI_GR-2A-1	2A	A	151	2A_380253229	380253229	3.55315e-06	T	C	0.0149254	-0.248212	0.0535408
STI_GR	qSTI_GR-2A-1	2A	A	152	2A_380847891	380847891	3.55315e-06	G	A	0.0149254	-0.248212	0.0535408
STI_GR	qSTI_GR-2A-2	2A	A	1	2A_776400603	776400603	4.01524e-06	G	T	0.283582	-0.0712319	0.0154496
STI_GR	qSTI_GR-2A-2	2A	A	2	2A_776410274	776410274	4.01524e-06	C	T	0.283582	-0.0712319	0.0154496
STI_GR	qSTI_GR-2A-2	2A	A	3	2A_776912287	776912287	6.67118e-06	T	A	0.470149	-0.061423	0.0136377
STI_GR	qSTI_GR-2A-2	2A	A	4	2A_776912848	776912848	6.30589e-06	A	G	0.447761	-0.0621773	0.0137686
STI_GR	qSTI_GR-2A-2	2A	A	5	2A_776913625	776913625	5.76035e-06	GC	G	0.477612	-0.0616399	0.013592
STI_GR	qSTI_GR-2A-2	2A	A	6	2A_776925495	776925495	6.30589e-06	G	A	0.447761	-0.0621773	0.0137686
STI_GR	qSTI_GR-2A-2	2A	A	7	2A_776931680	776931680	9.08341e-06	A	C	0.485075	-0.0604425	0.0136196
STI_GR	qSTI_GR-2A-2	2A	A	8	2A_776987498	776987498	5.52075e-06	C	T	0.455224	-0.0623083	0.0137123
STI_GR	qSTI_GR-2A-2	2A	A	9	2A_776987501	776987501	5.52075e-06	C	T	0.455224	-0.0623083	0.0137123
STI_GR	qSTI_GR-2A-2	2A	A	10	2A_776995364	776995364	7.59537e-06	C	T	0.246269	-0.0702136	0.0156857
STI_GR	qSTI_GR-2A-2	2A	A	11	2A_776995385	776995385	7.59537e-06	T	G	0.246269	-0.0702136	0.0156857
STI_GR	qSTI_GR-2A-2	2A	A	12	2A_776995531	776995531	8.13576e-06	C	G	0.291045	-0.0668581	0.0149853
STI_GR	qSTI_GR-2A-2	2A	A	13	2A_776996071	776996071	3.19697e-06	C	T	0.283582	-0.0706367	0.0151654
STI_GR	qSTI_GR-2A-2	2A	A	14	2A_776996189	776996189	3.19697e-06	T	C	0.283582	-0.0706367	0.0151654
STI_GR	qSTI_GR-2A-2	2A	A	15	2A_776996453	776996453	3.19697e-06	T	C	0.283582	-0.0706367	0.0151654
STI_GR	qSTI_GR-2A-2	2A	A	16	2A_776996635	776996635	3.19697e-06	A	T	0.283582	-0.0706367	0.0151654
STI_GR	qSTI_GR-2A-2	2A	A	17	2A_777000846	777000846	8.90482e-06	T	C	0.253731	-0.0694596	0.0156363
STI_GR	qSTI_GR-2A-2	2A	A	18	2A_777003366	777003366	9.50128e-06	CCG	C	0.291045	-0.0667654	0.0150773
STI_GR	qSTI_GR-2A-2	2A	A	19	2A_777003368	777003368	9.50128e-06	G	A	0.291045	-0.0667654	0.0150773
STI_GR	qSTI_GR-2A-2	2A	A	20	2A_777003378	777003378	9.50128e-06	C	T	0.291045	-0.0667654	0.0150773
STI_GR	qSTI_GR-2A-2	2A	A	21	2A_777003422	777003422	9.50128e-06	C	T	0.291045	-0.0667654	0.0150773
STI_GR	qSTI_GR-2B-1	2B	B	1	2B_15724682	15724682	4.70468e-07	G	A	0.0223881	-0.223247	0.0443128
STI_GR	qSTI_GR-2B-1	2B	B	2	2B_15776765	15776765	3.55315e-06	A	C	0.0149254	-0.248212	0.0535408
STI_GR	qSTI_GR-2B-1	2B	B	3	2B_15776766	15776766	3.55315e-06	C	A	0.0149254	-0.248212	0.0535408
STI_GR	qSTI_GR-2B-1	2B	B	4	2B_15776773	15776773	3.55315e-06	G	T	0.0149254	-0.248212	0.0535408
STI_GR	qSTI_GR-2B-1	2B	B	5	2B_15776776	15776776	3.55315e-06	C	T	0.0149254	-0.248212	0.0535408
STI_GR	qSTI_GR-2B-1	2B	B	6	2B_15776777	15776777	3.55315e-06	A	C	0.0149254	-0.248212	0.0535408
STI_GR	qSTI_GR-2B-1	2B	B	7	2B_15776783	15776783	3.55315e-06	C	T	0.0149254	-0.248212	0.0535408
STI_GR	qSTI_GR-2B-1	2B	B	8	2B_15776787	15776787	3.55315e-06	A	G	0.0149254	-0.248212	0.0535408
STI_GR	qSTI_GR-2B-1	2B	B	9	2B_15776794	15776794	3.55315e-06	T	C	0.0149254	-0.248212	0.0535408
STI_GR	qSTI_GR-2B-1	2B	B	10	2B_15776795	15776795	3.55315e-06	G	A	0.0149254	-0.248212	0.0535408
STI_GR	qSTI_GR-2B-1	2B	B	11	2B_15776797	15776797	3.55315e-06	A	T	0.0149254	-0.248212	0.0535408
STI_GR	qSTI_GR-2B-1	2B	B	12	2B_15776802	15776802	3.55315e-06	A	G	0.0149254	-0.248212	0.0535408
STI_GR	qSTI_GR-2B-1	2B	B	13	2B_15776805	15776805	3.55315e-06	GGGC	G	0.0149254	-0.248212	0.0535408
STI_GR	qSTI_GR-2B-1	2B	B	14	2B_15776808	15776808	3.55315e-06	A	AC	0.0149254	-0.248212	0.0535408
STI_GR	qSTI_GR-2B-1	2B	B	15	2B_15776810	15776810	3.55315e-06	G	GAT	0.0149254	-0.248212	0.0535408
STI_GR	qSTI_GR-2B-1	2B	B	16	2B_15776814	15776814	3.55315e-06	C	T	0.0149254	-0.248212	0.0535408
STI_GR	qSTI_GR-2B-1	2B	B	17	2B_15785387	15785387	8.06753e-06	T	C	0.0149254	-0.242006	0.0542203
STI_GR	qSTI_GR-2B-1	2B	B	18	2B_17183731	17183731	3.55315e-06	A	AG	0.0149254	-0.248212	0.0535408
STI_GR	qSTI_GR-2B-1	2B	B	19	2B_17184974	17184974	3.55315e-06	A	G	0.0149254	-0.248212	0.0535408
STI_GR	qSTI_GR-2B-1	2B	B	20	2B_17187694	17187694	3.55315e-06	T	C	0.0149254	-0.248212	0.0535408
STI_GR	qSTI_GR-2B-1	2B	B	21	2B_17189688	17189688	3.55315e-06	A	G	0.0149254	-0.248212	0.0535408
STI_GR	qSTI_GR-2B-1	2B	B	22	2B_17196122	17196122	3.55315e-06	A	G	0.0149254	-0.248212	0.0535408
STI_GR	qSTI_GR-2B-1	2B	B	23	2B_17196268	17196268	3.55315e-06	T	C	0.0149254	-0.248212	0.0535408
STI_GR	qSTI_GR-2B-1	2B	B	24	2B_17199829	17199829	3.55315e-06	C	G	0.0149254	-0.248212	0.0535408
STI_GR	qSTI_GR-2B-1	2B	B	25	2B_17200872	17200872	3.55315e-06	T	A	0.0149254	-0.248212	0.0535408
STI_GR	qSTI_GR-2B-1	2B	B	26	2B_17201852	17201852	3.55315e-06	T	C	0.0149254	-0.248212	0.0535408
STI_GR	qSTI_GR-2B-1	2B	B	27	2B_17206926	17206926	3.55315e-06	A	G	0.0149254	-0.248212	0.0535408
STI_GR	qSTI_GR-2B-1	2B	B	28	2B_17213966	17213966	3.55315e-06	A	T	0.0149254	-0.248212	0.0535408
STI_GR	qSTI_GR-2B-1	2B	B	29	2B_17217083	17217083	3.55315e-06	T	C	0.0149254	-0.248212	0.0535408
STI_GR	qSTI_GR-2B-1	2B	B	30	2B_17217159	17217159	3.55315e-06	T	G	0.0149254	-0.248212	0.0535408
STI_GR	qSTI_GR-2B-1	2B	B	31	2B_17238953	17238953	9.42936e-06	G	A	0.0373134	-0.154347	0.0348423
STI_GR	qSTI_GR-2B-1	2B	B	32	2B_17239690	17239690	8.06753e-06	A	G	0.0149254	-0.242006	0.0542203
STI_GR	qSTI_GR-2B-1	2B	B	33	2B_17252735	17252735	9.42936e-06	T	C	0.0373134	-0.154347	0.0348423
STI_GR	qSTI_GR-3A-1	3A	A	1	3A_79377662	79377662	9.94167e-06	T	C	0.0447761	-0.143041	0.0323736
STI_GR	qSTI_GR-3A-1	3A	A	2	3A_79720661	79720661	2.72558e-07	A	G	0.0373134	-0.180011	0.0350114
STI_GR	qSTI_GR-3A-1	3A	A	3	3A_79931683	79931683	7.47351e-06	T	C	0.104478	-0.0980734	0.0218927
STI_GR	qSTI_GR-3A-1	3A	A	4	3A_79932365	79932365	7.47351e-06	C	T	0.104478	-0.0980734	0.0218927
STI_GR	qSTI_GR-3A-1	3A	A	5	3A_79951427	79951427	7.47351e-06	A	T	0.104478	-0.0980734	0.0218927
STI_GR	qSTI_GR-3A-1	3A	A	6	3A_79981256	79981256	7.47351e-06	C	G	0.104478	-0.0980734	0.0218927
STI_GR	qSTI_GR-3A-1	3A	A	7	3A_79996880	79996880	2.72558e-07	T	C	0.0373134	-0.180011	0.0350114
STI_GR	qSTI_GR-3A-1	3A	A	8	3A_80003892	80003892	2.72558e-07	T	G	0.0373134	-0.180011	0.0350114
STI_GR	qSTI_GR-3A-1	3A	A	9	3A_80026083	80026083	1.96545e-07	T	C	0.0447761	-0.167368	0.0321703
STI_GR	qSTI_GR-3A-1	3A	A	10	3A_80498102	80498102	7.47351e-06	A	G	0.104478	-0.0980734	0.0218927
STI_GR	qSTI_GR-3A-1	3A	A	11	3A_80546149	80546149	7.47351e-06	A	G	0.104478	-0.0980734	0.0218927
STI_GR	qSTI_GR-3A-1	3A	A	12	3A_81467315	81467315	2.72558e-07	A	G	0.0373134	-0.180011	0.0350114
STI_GR	qSTI_GR-3A-1	3A	A	13	3A_81471749	81471749	2.72558e-07	A	G	0.0373134	-0.180011	0.0350114
STI_GR	qSTI_GR-3A-1	3A	A	14	3A_81922455	81922455	4.84682e-07	A	G	0.0597015	-0.143768	0.0285691
STI_GR	qSTI_GR-3A-1	3A	A	15	3A_83086269	83086269	5.86527e-06	A	C	0.0298507	-0.177794	0.0392378
STI_GR	qSTI_GR-3A-1	3A	A	16	3A_83203350	83203350	1.54659e-06	A	G	0.0298507	-0.18579	0.038665
STI_GR	qSTI_GR-3A-1	3A	A	17	3A_83500277	83500277	2.72558e-07	T	G	0.0373134	-0.180011	0.0350114
STI_GR	qSTI_GR-3A-1	3A	A	18	3A_84044237	84044237	2.72558e-07	T	C	0.0373134	-0.180011	0.0350114
STI_GR	qSTI_GR-3A-1	3A	A	19	3A_84294819	84294819	1.54659e-06	C	A	0.0298507	-0.18579	0.038665
STI_GR	qSTI_GR-3A-1	3A	A	20	3A_84489506	84489506	2.72558e-07	A	G	0.0373134	-0.180011	0.0350114
STI_GR	qSTI_GR-3A-1	3A	A	21	3A_84660714	84660714	2.72558e-07	T	C	0.0373134	-0.180011	0.0350114
STI_GR	qSTI_GR-3A-1	3A	A	22	3A_84716634	84716634	2.72558e-07	A	G	0.0373134	-0.180011	0.0350114
STI_GR	qSTI_GR-3A-1	3A	A	23	3A_86023892	86023892	2.72558e-07	T	C	0.0373134	-0.180011	0.0350114
STI_GR	qSTI_GR-3A-1	3A	A	24	3A_86034027	86034027	3.10289e-06	A	G	0.119403	-0.0963616	0.0206612
STI_GR	qSTI_GR-3A-1	3A	A	25	3A_86551607	86551607	2.72558e-07	T	G	0.0373134	-0.180011	0.0350114
STI_GR	qSTI_GR-3A-1	3A	A	26	3A_86975218	86975218	7.79918e-07	T	C	0.0522388	-0.148364	0.0300313
STI_GR	qSTI_GR-3A-1	3A	A	27	3A_87098380	87098380	2.72558e-07	T	C	0.0373134	-0.180011	0.0350114
STI_GR	qSTI_GR-3A-1	3A	A	28	3A_87724777	87724777	2.72558e-07	T	C	0.0373134	-0.180011	0.0350114
STI_GR	qSTI_GR-3A-1	3A	A	29	3A_87982120	87982120	2.72558e-07	G	C	0.0373134	-0.180011	0.0350114
STI_GR	qSTI_GR-3A-1	3A	A	30	3A_88006990	88006990	2.72558e-07	G	C	0.0373134	-0.180011	0.0350114
STI_GR	qSTI_GR-3A-1	3A	A	31	3A_88321495	88321495	2.72558e-07	T	C	0.0373134	-0.180011	0.0350114
STI_GR	qSTI_GR-3A-1	3A	A	32	3A_88601095	88601095	3.69166e-06	T	G	0.0970149	-0.104107	0.0224948
STI_GR	qSTI_GR-3A-1	3A	A	33	3A_88620048	88620048	3.69166e-06	T	C	0.0970149	-0.104107	0.0224948
STI_GR	qSTI_GR-3A-1	3A	A	34	3A_88638847	88638847	3.69166e-06	A	G	0.0970149	-0.104107	0.0224948
STI_GR	qSTI_GR-3A-1	3A	A	35	3A_88664733	88664733	3.69166e-06	T	C	0.0970149	-0.104107	0.0224948
STI_GR	qSTI_GR-3A-1	3A	A	36	3A_88669823	88669823	3.69166e-06	T	C	0.0970149	-0.104107	0.0224948
STI_GR	qSTI_GR-3A-1	3A	A	37	3A_88739454	88739454	3.69166e-06	A	G	0.0970149	-0.104107	0.0224948
STI_GR	qSTI_GR-3A-1	3A	A	38	3A_88757991	88757991	3.69166e-06	T	C	0.0970149	-0.104107	0.0224948
STI_GR	qSTI_GR-3A-1	3A	A	39	3A_88760555	88760555	3.69166e-06	T	C	0.0970149	-0.104107	0.0224948
STI_GR	qSTI_GR-3A-1	3A	A	40	3A_88767602	88767602	3.69166e-06	A	G	0.0970149	-0.104107	0.0224948
STI_GR	qSTI_GR-3A-1	3A	A	41	3A_88772983	88772983	2.72558e-07	C	G	0.0373134	-0.180011	0.0350114
STI_GR	qSTI_GR-3A-1	3A	A	42	3A_88773895	88773895	3.69166e-06	T	C	0.0970149	-0.104107	0.0224948
STI_GR	qSTI_GR-3A-1	3A	A	43	3A_88791863	88791863	3.69166e-06	T	C	0.0970149	-0.104107	0.0224948
STI_GR	qSTI_GR-3A-1	3A	A	44	3A_88799113	88799113	3.69166e-06	A	G	0.0970149	-0.104107	0.0224948
STI_GR	qSTI_GR-3A-1	3A	A	45	3A_88847027	88847027	8.82815e-06	A	T	0.0895522	-0.103472	0.0232832
STI_GR	qSTI_GR-3A-1	3A	A	46	3A_88847028	88847028	8.82815e-06	A	C	0.0895522	-0.103472	0.0232832
STI_GR	qSTI_GR-3A-1	3A	A	47	3A_88850614	88850614	3.69166e-06	T	C	0.0970149	-0.104107	0.0224948
STI_GR	qSTI_GR-3A-1	3A	A	48	3A_88972143	88972143	3.69166e-06	T	C	0.0970149	-0.104107	0.0224948
STI_GR	qSTI_GR-3A-1	3A	A	49	3A_89037711	89037711	4.80876e-06	C	A	0.0895522	-0.107092	0.0234186
STI_GR	qSTI_GR-3A-1	3A	A	50	3A_89068311	89068311	4.80876e-06	G	C	0.0895522	-0.107092	0.0234186
STI_GR	qSTI_GR-3A-1	3A	A	51	3A_89090693	89090693	7.79918e-07	A	C	0.0522388	-0.148364	0.0300313
STI_GR	qSTI_GR-3A-1	3A	A	52	3A_89136763	89136763	4.80876e-06	T	G	0.0895522	-0.107092	0.0234186
STI_GR	qSTI_GR-3A-1	3A	A	53	3A_89163342	89163342	4.80876e-06	T	C	0.0895522	-0.107092	0.0234186
STI_GR	qSTI_GR-3A-1	3A	A	54	3A_89186212	89186212	4.80876e-06	A	G	0.0895522	-0.107092	0.0234186
STI_GR	qSTI_GR-3A-1	3A	A	55	3A_89196954	89196954	4.80876e-06	T	C	0.0895522	-0.107092	0.0234186
STI_GR	qSTI_GR-3A-1	3A	A	56	3A_89311546	89311546	4.80876e-06	T	C	0.0895522	-0.107092	0.0234186
STI_GR	qSTI_GR-3A-1	3A	A	57	3A_89351321	89351321	2.72558e-07	T	C	0.0373134	-0.180011	0.0350114
STI_GR	qSTI_GR-3A-1	3A	A	58	3A_89415647	89415647	4.80876e-06	A	G	0.0895522	-0.107092	0.0234186
STI_GR	qSTI_GR-3A-1	3A	A	59	3A_89611267	89611267	4.80876e-06	A	T	0.0895522	-0.107092	0.0234186
STI_GR	qSTI_GR-3A-1	3A	A	60	3A_89620373	89620373	2.72558e-07	T	C	0.0373134	-0.180011	0.0350114
STI_GR	qSTI_GR-3A-2	3A	A	1	3A_100247179	100247179	7.12112e-06	T	C	0.0223881	-0.20117	0.0448036
STI_GR	qSTI_GR-3A-2	3A	A	2	3A_100565676	100565676	7.12112e-06	G	A	0.0223881	-0.20117	0.0448036
STI_GR	qSTI_GR-3A-2	3A	A	3	3A_100815772	100815772	7.12112e-06	T	C	0.0223881	-0.20117	0.0448036
STI_GR	qSTI_GR-3A-2	3A	A	4	3A_101801704	101801704	7.12112e-06	T	C	0.0223881	-0.20117	0.0448036
STI_GR	qSTI_GR-3A-2	3A	A	5	3A_101831094	101831094	7.12112e-06	C	A	0.0223881	-0.20117	0.0448036
STI_GR	qSTI_GR-3A-2	3A	A	6	3A_101839934	101839934	7.12112e-06	A	G	0.0223881	-0.20117	0.0448036
STI_GR	qSTI_GR-3A-2	3A	A	7	3A_102551772	102551772	7.12112e-06	A	G	0.0223881	-0.20117	0.0448036
STI_GR	qSTI_GR-3A-2	3A	A	8	3A_102565129	102565129	7.12112e-06	T	C	0.0223881	-0.20117	0.0448036
STI_GR	qSTI_GR-3A-2	3A	A	9	3A_102721360	102721360	7.12112e-06	T	A	0.0223881	-0.20117	0.0448036
STI_GR	qSTI_GR-3A-2	3A	A	10	3A_102735118	102735118	7.12112e-06	T	C	0.0223881	-0.20117	0.0448036
STI_GR	qSTI_GR-3A-2	3A	A	11	3A_103027973	103027973	7.12112e-06	A	G	0.0223881	-0.20117	0.0448036
STI_GR	qSTI_GR-3A-2	3A	A	12	3A_103041112	103041112	7.12112e-06	A	G	0.0223881	-0.20117	0.0448036
STI_GR	qSTI_GR-3A-2	3A	A	13	3A_103435015	103435015	7.12112e-06	A	G	0.0223881	-0.20117	0.0448036
STI_GR	qSTI_GR-3A-2	3A	A	14	3A_103458783	103458783	7.12112e-06	C	T	0.0223881	-0.20117	0.0448036
STI_GR	qSTI_GR-3A-2	3A	A	15	3A_103518191	103518191	7.12112e-06	A	T	0.0223881	-0.20117	0.0448036
STI_GR	qSTI_GR-3A-2	3A	A	16	3A_103578808	103578808	7.12112e-06	A	C	0.0223881	-0.20117	0.0448036
STI_GR	qSTI_GR-3A-2	3A	A	17	3A_103614940	103614940	7.12112e-06	T	C	0.0223881	-0.20117	0.0448036
STI_GR	qSTI_GR-3A-2	3A	A	18	3A_103617848	103617848	7.12112e-06	T	C	0.0223881	-0.20117	0.0448036
STI_GR	qSTI_GR-3A-2	3A	A	19	3A_103847950	103847950	7.12112e-06	A	G	0.0223881	-0.20117	0.0448036
STI_GR	qSTI_GR-3A-2	3A	A	20	3A_103877402	103877402	7.12112e-06	A	G	0.0223881	-0.20117	0.0448036
STI_GR	qSTI_GR-3A-2	3A	A	21	3A_103879997	103879997	7.12112e-06	C	G	0.0223881	-0.20117	0.0448036
STI_GR	qSTI_GR-3A-2	3A	A	22	3A_104225868	104225868	7.12112e-06	A	G	0.0223881	-0.20117	0.0448036
STI_GR	qSTI_GR-3A-2	3A	A	23	3A_104228090	104228090	7.12112e-06	C	G	0.0223881	-0.20117	0.0448036
STI_GR	qSTI_GR-3A-2	3A	A	24	3A_104228184	104228184	7.12112e-06	A	G	0.0223881	-0.20117	0.0448036
STI_GR	qSTI_GR-3A-2	3A	A	25	3A_104280450	104280450	7.12112e-06	T	C	0.0223881	-0.20117	0.0448036
STI_GR	qSTI_GR-3A-2	3A	A	26	3A_104292491	104292491	7.12112e-06	T	C	0.0223881	-0.20117	0.0448036
STI_GR	qSTI_GR-3A-2	3A	A	27	3A_104408754	104408754	7.12112e-06	T	TGATGCCCTC	0.0223881	-0.20117	0.0448036
STI_GR	qSTI_GR-3A-2	3A	A	28	3A_104697294	104697294	7.12112e-06	T	C	0.0223881	-0.20117	0.0448036
STI_GR	qSTI_GR-3A-2	3A	A	29	3A_104765604	104765604	7.12112e-06	C	A	0.0223881	-0.20117	0.0448036
STI_GR	qSTI_GR-3A-2	3A	A	30	3A_104852992	104852992	7.12112e-06	A	G	0.0223881	-0.20117	0.0448036
STI_GR	qSTI_GR-3A-2	3A	A	31	3A_104992189	104992189	7.12112e-06	T	C	0.0223881	-0.20117	0.0448036
STI_GR	qSTI_GR-3A-2	3A	A	32	3A_105011006	105011006	7.12112e-06	A	G	0.0223881	-0.20117	0.0448036
STI_GR	qSTI_GR-3A-2	3A	A	33	3A_105100701	105100701	8.85003e-06	A	G	0.0298507	-0.176523	0.0397261
STI_GR	qSTI_GR-3A-2	3A	A	34	3A_105106580	105106580	7.12112e-06	A	C	0.0223881	-0.20117	0.0448036
STI_GR	qSTI_GR-3A-2	3A	A	35	3A_105322730	105322730	7.12112e-06	T	C	0.0223881	-0.20117	0.0448036
STI_GR	qSTI_GR-3A-2	3A	A	36	3A_105426881	105426881	7.12112e-06	T	C	0.0223881	-0.20117	0.0448036
STI_GR	qSTI_GR-3A-2	3A	A	37	3A_105427107	105427107	7.12112e-06	A	G	0.0223881	-0.20117	0.0448036
STI_GR	qSTI_GR-3A-2	3A	A	38	3A_105431781	105431781	7.12112e-06	A	G	0.0223881	-0.20117	0.0448036
STI_GR	qSTI_GR-3A-2	3A	A	39	3A_105432161	105432161	7.12112e-06	A	G	0.0223881	-0.20117	0.0448036
STI_GR	qSTI_GR-3A-2	3A	A	40	3A_105510939	105510939	7.12112e-06	A	G	0.0223881	-0.20117	0.0448036
STI_GR	qSTI_GR-3A-2	3A	A	41	3A_105553549	105553549	7.12112e-06	A	G	0.0223881	-0.20117	0.0448036
STI_GR	qSTI_GR-3A-2	3A	A	42	3A_105555626	105555626	7.12112e-06	A	G	0.0223881	-0.20117	0.0448036
STI_GR	qSTI_GR-3A-2	3A	A	43	3A_105797400	105797400	7.12112e-06	T	C	0.0223881	-0.20117	0.0448036
STI_GR	qSTI_GR-3A-2	3A	A	44	3A_105870309	105870309	7.12112e-06	A	G	0.0223881	-0.20117	0.0448036
STI_GR	qSTI_GR-3A-2	3A	A	45	3A_106052871	106052871	7.12112e-06	T	G	0.0223881	-0.20117	0.0448036
STI_GR	qSTI_GR-3A-2	3A	A	46	3A_106099283	106099283	7.12112e-06	T	C	0.0223881	-0.20117	0.0448036
STI_GR	qSTI_GR-3A-2	3A	A	47	3A_106112469	106112469	7.12112e-06	T	C	0.0223881	-0.20117	0.0448036
STI_GR	qSTI_GR-3A-2	3A	A	48	3A_106133249	106133249	7.12112e-06	A	G	0.0223881	-0.20117	0.0448036
STI_GR	qSTI_GR-3A-2	3A	A	49	3A_106200077	106200077	7.12112e-06	A	G	0.0223881	-0.20117	0.0448036
STI_GR	qSTI_GR-3A-2	3A	A	50	3A_106246897	106246897	7.12112e-06	T	C	0.0223881	-0.20117	0.0448036
STI_GR	qSTI_GR-3A-2	3A	A	51	3A_106301002	106301002	7.12112e-06	A	G	0.0223881	-0.20117	0.0448036
STI_GR	qSTI_GR-3A-2	3A	A	52	3A_106423567	106423567	7.12112e-06	C	T	0.0223881	-0.20117	0.0448036
STI_GR	qSTI_GR-3A-2	3A	A	53	3A_106594930	106594930	7.12112e-06	G	A	0.0223881	-0.20117	0.0448036
STI_GR	qSTI_GR-3A-2	3A	A	54	3A_106700539	106700539	7.12112e-06	A	G	0.0223881	-0.20117	0.0448036
STI_GR	qSTI_GR-3A-2	3A	A	55	3A_106707196	106707196	7.12112e-06	C	G	0.0223881	-0.20117	0.0448036
STI_GR	qSTI_GR-3A-2	3A	A	56	3A_106781741	106781741	7.12112e-06	A	C	0.0223881	-0.20117	0.0448036
STI_GR	qSTI_GR-3A-2	3A	A	57	3A_106859470	106859470	7.12112e-06	A	G	0.0223881	-0.20117	0.0448036
STI_GR	qSTI_GR-3A-2	3A	A	58	3A_107095650	107095650	7.12112e-06	T	G	0.0223881	-0.20117	0.0448036
STI_GR	qSTI_GR-3A-2	3A	A	59	3A_107137041	107137041	7.12112e-06	T	C	0.0223881	-0.20117	0.0448036
STI_GR	qSTI_GR-3A-2	3A	A	60	3A_107149497	107149497	7.12112e-06	T	C	0.0223881	-0.20117	0.0448036
STI_GR	qSTI_GR-3A-2	3A	A	61	3A_107150338	107150338	7.12112e-06	A	C	0.0223881	-0.20117	0.0448036
STI_GR	qSTI_GR-3A-2	3A	A	62	3A_107177670	107177670	7.12112e-06	G	GT	0.0223881	-0.20117	0.0448036
STI_GR	qSTI_GR-3A-3	3A	A	1	3A_120038443	120038443	6.51161e-06	G	A	0.0447761	-0.144341	0.0320114
STI_GR	qSTI_GR-3A-3	3A	A	2	3A_120073610	120073610	6.51161e-06	T	C	0.0447761	-0.144341	0.0320114
STI_GR	qSTI_GR-3A-3	3A	A	3	3A_120270133	120270133	6.51161e-06	T	C	0.0447761	-0.144341	0.0320114
STI_GR	qSTI_GR-3A-3	3A	A	4	3A_120311550	120311550	6.51161e-06	A	C	0.0447761	-0.144341	0.0320114
STI_GR	qSTI_GR-3A-3	3A	A	5	3A_120442666	120442666	6.51161e-06	A	G	0.0447761	-0.144341	0.0320114
STI_GR	qSTI_GR-3A-3	3A	A	6	3A_120592494	120592494	6.51161e-06	A	G	0.0447761	-0.144341	0.0320114
STI_GR	qSTI_GR-3A-3	3A	A	7	3A_120907960	120907960	6.51161e-06	A	G	0.0447761	-0.144341	0.0320114
STI_GR	qSTI_GR-3A-3	3A	A	8	3A_120947012	120947012	6.51161e-06	A	G	0.0447761	-0.144341	0.0320114
STI_GR	qSTI_GR-3A-3	3A	A	9	3A_121001872	121001872	6.51161e-06	T	C	0.0447761	-0.144341	0.0320114
STI_GR	qSTI_GR-3A-3	3A	A	10	3A_121082465	121082465	6.51161e-06	T	C	0.0447761	-0.144341	0.0320114
STI_GR	qSTI_GR-3A-3	3A	A	11	3A_121312483	121312483	6.51161e-06	A	G	0.0447761	-0.144341	0.0320114
STI_GR	qSTI_GR-3A-3	3A	A	12	3A_121400910	121400910	6.51161e-06	T	G	0.0447761	-0.144341	0.0320114
STI_GR	qSTI_GR-3A-3	3A	A	13	3A_121414097	121414097	6.51161e-06	T	C	0.0447761	-0.144341	0.0320114
STI_GR	qSTI_GR-3A-3	3A	A	14	3A_121460577	121460577	6.51161e-06	G	A	0.0447761	-0.144341	0.0320114
STI_GR	qSTI_GR-3A-3	3A	A	15	3A_121521794	121521794	6.51161e-06	T	C	0.0447761	-0.144341	0.0320114
STI_GR	qSTI_GR-3A-3	3A	A	16	3A_121622334	121622334	6.51161e-06	A	G	0.0447761	-0.144341	0.0320114
STI_GR	qSTI_GR-3A-3	3A	A	17	3A_121701632	121701632	6.51161e-06	T	C	0.0447761	-0.144341	0.0320114
STI_GR	qSTI_GR-3A-3	3A	A	18	3A_121707343	121707343	6.51161e-06	G	A	0.0447761	-0.144341	0.0320114
STI_GR	qSTI_GR-3A-3	3A	A	19	3A_121814592	121814592	6.51161e-06	A	G	0.0447761	-0.144341	0.0320114
STI_GR	qSTI_GR-3A-3	3A	A	20	3A_121977061	121977061	6.51161e-06	C	A	0.0447761	-0.144341	0.0320114
STI_GR	qSTI_GR-3A-3	3A	A	21	3A_121995012	121995012	6.51161e-06	G	C	0.0447761	-0.144341	0.0320114
STI_GR	qSTI_GR-3A-3	3A	A	22	3A_122001863	122001863	6.51161e-06	T	TA	0.0447761	-0.144341	0.0320114
STI_GR	qSTI_GR-4A-1	4A	A	1	4A_639631664	639631664	3.97982e-06	T	C	0.0298507	-0.178251	0.0386458
STI_GR	qSTI_GR-4A-1	4A	A	2	4A_639726790	639726790	3.68327e-06	G	A	0.0223881	-0.205036	0.0442987
STI_GR	qSTI_GR-4A-1	4A	A	3	4A_639745120	639745120	3.97982e-06	T	C	0.0298507	-0.178251	0.0386458
STI_GR	qSTI_GR-4A-1	4A	A	4	4A_639789662	639789662	3.97982e-06	A	G	0.0298507	-0.178251	0.0386458
STI_GR	qSTI_GR-4A-1	4A	A	5	4A_639793728	639793728	3.97982e-06	A	G	0.0298507	-0.178251	0.0386458
STI_GR	qSTI_GR-4A-1	4A	A	6	4A_639800926	639800926	3.97982e-06	A	C	0.0298507	-0.178251	0.0386458
STI_GR	qSTI_GR-4A-1	4A	A	7	4A_639816219	639816219	3.97982e-06	A	T	0.0298507	-0.178251	0.0386458
STI_GR	qSTI_GR-4A-1	4A	A	8	4A_639863575	639863575	3.97982e-06	G	C	0.0298507	-0.178251	0.0386458
STI_GR	qSTI_GR-4A-1	4A	A	9	4A_639895161	639895161	3.97982e-06	C	T	0.0298507	-0.178251	0.0386458
STI_GR	qSTI_GR-4A-1	4A	A	10	4A_639949840	639949840	3.97982e-06	G	C	0.0298507	-0.178251	0.0386458
STI_GR	qSTI_GR-4A-1	4A	A	11	4A_639957861	639957861	3.97982e-06	T	C	0.0298507	-0.178251	0.0386458
STI_GR	qSTI_GR-4A-1	4A	A	12	4A_639959070	639959070	3.97982e-06	A	C	0.0298507	-0.178251	0.0386458
STI_GR	qSTI_GR-4A-1	4A	A	13	4A_639968602	639968602	3.97982e-06	G	A	0.0298507	-0.178251	0.0386458
STI_GR	qSTI_GR-4A-1	4A	A	14	4A_639990342	639990342	3.97982e-06	A	G	0.0298507	-0.178251	0.0386458
STI_GR	qSTI_GR-4A-1	4A	A	15	4A_639997412	639997412	3.97982e-06	A	G	0.0298507	-0.178251	0.0386458
STI_GR	qSTI_GR-4A-1	4A	A	16	4A_640016690	640016690	3.97982e-06	C	G	0.0298507	-0.178251	0.0386458
STI_GR	qSTI_GR-4A-1	4A	A	17	4A_640026369	640026369	3.97982e-06	A	G	0.0298507	-0.178251	0.0386458
STI_GR	qSTI_GR-4A-1	4A	A	18	4A_640032867	640032867	3.97982e-06	A	G	0.0298507	-0.178251	0.0386458
STI_GR	qSTI_GR-4A-1	4A	A	19	4A_640036048	640036048	3.97982e-06	T	C	0.0298507	-0.178251	0.0386458
STI_GR	qSTI_GR-4A-1	4A	A	20	4A_640046737	640046737	3.97982e-06	T	C	0.0298507	-0.178251	0.0386458
STI_GR	qSTI_GR-4A-1	4A	A	21	4A_640051120	640051120	3.97982e-06	C	A	0.0298507	-0.178251	0.0386458
STI_GR	qSTI_GR-4A-1	4A	A	22	4A_640059154	640059154	3.97982e-06	T	G	0.0298507	-0.178251	0.0386458
STI_GR	qSTI_GR-4A-1	4A	A	23	4A_640059259	640059259	3.97982e-06	A	G	0.0298507	-0.178251	0.0386458
STI_GR	qSTI_GR-4A-1	4A	A	24	4A_640075901	640075901	3.97982e-06	A	C	0.0298507	-0.178251	0.0386458
STI_GR	qSTI_GR-4A-1	4A	A	25	4A_640097443	640097443	3.97982e-06	C	G	0.0298507	-0.178251	0.0386458
STI_GR	qSTI_GR-4A-1	4A	A	26	4A_640110530	640110530	3.97982e-06	T	C	0.0298507	-0.178251	0.0386458
STI_GR	qSTI_GR-4A-1	4A	A	27	4A_640119357	640119357	3.97982e-06	C	A	0.0298507	-0.178251	0.0386458
STI_GR	qSTI_GR-4A-1	4A	A	28	4A_640124897	640124897	3.97982e-06	A	G	0.0298507	-0.178251	0.0386458
STI_GR	qSTI_GR-4A-1	4A	A	29	4A_640135682	640135682	3.97982e-06	A	G	0.0298507	-0.178251	0.0386458
STI_GR	qSTI_GR-4A-1	4A	A	30	4A_640145017	640145017	3.97982e-06	T	C	0.0298507	-0.178251	0.0386458
STI_GR	qSTI_GR-4A-1	4A	A	31	4A_640191882	640191882	3.97982e-06	C	A	0.0298507	-0.178251	0.0386458
STI_GR	qSTI_GR-4A-1	4A	A	32	4A_640203029	640203029	3.97982e-06	T	C	0.0298507	-0.178251	0.0386458
STI_GR	qSTI_GR-4A-1	4A	A	33	4A_640210377	640210377	3.97982e-06	T	C	0.0298507	-0.178251	0.0386458
STI_GR	qSTI_GR-4A-1	4A	A	34	4A_640210885	640210885	3.97982e-06	T	C	0.0298507	-0.178251	0.0386458
STI_GR	qSTI_GR-4A-1	4A	A	35	4A_640217731	640217731	3.97982e-06	T	A	0.0298507	-0.178251	0.0386458
STI_GR	qSTI_GR-4A-1	4A	A	36	4A_640277433	640277433	3.68327e-06	A	G	0.0223881	-0.205036	0.0442987
STI_GR	qSTI_GR-4A-1	4A	A	37	4A_640300935	640300935	3.97982e-06	T	G	0.0298507	-0.178251	0.0386458
STI_GR	qSTI_GR-4A-1	4A	A	38	4A_640313777	640313777	3.97982e-06	T	C	0.0298507	-0.178251	0.0386458
STI_GR	qSTI_GR-4A-1	4A	A	39	4A_640376119	640376119	3.97982e-06	T	C	0.0298507	-0.178251	0.0386458
STI_GR	qSTI_GR-4A-1	4A	A	40	4A_640393838	640393838	3.97982e-06	T	C	0.0298507	-0.178251	0.0386458
STI_GR	qSTI_GR-4A-1	4A	A	41	4A_640394640	640394640	3.97982e-06	A	C	0.0298507	-0.178251	0.0386458
STI_GR	qSTI_GR-4A-1	4A	A	42	4A_640399338	640399338	6.93034e-07	T	C	0.0373134	-0.172158	0.0346861
STI_GR	qSTI_GR-4A-1	4A	A	43	4A_640399565	640399565	3.97982e-06	C	T	0.0298507	-0.178251	0.0386458
STI_GR	qSTI_GR-4A-1	4A	A	44	4A_640416151	640416151	3.97982e-06	T	C	0.0298507	-0.178251	0.0386458
STI_GR	qSTI_GR-4A-1	4A	A	45	4A_640422016	640422016	3.97982e-06	T	C	0.0298507	-0.178251	0.0386458
STI_GR	qSTI_GR-4A-1	4A	A	46	4A_640428372	640428372	7.51739e-06	T	C	0.0223881	-0.197692	0.0441426
STI_GR	qSTI_GR-4A-1	4A	A	47	4A_640448509	640448509	3.97982e-06	T	G	0.0298507	-0.178251	0.0386458
STI_GR	qSTI_GR-4A-1	4A	A	48	4A_640475740	640475740	3.97982e-06	C	G	0.0298507	-0.178251	0.0386458
STI_GR	qSTI_GR-4A-1	4A	A	49	4A_640475741	640475741	3.97982e-06	T	C	0.0298507	-0.178251	0.0386458
STI_GR	qSTI_GR-4A-1	4A	A	50	4A_640492511	640492511	3.97982e-06	T	C	0.0298507	-0.178251	0.0386458
STI_GR	qSTI_GR-4A-1	4A	A	51	4A_640499130	640499130	3.97982e-06	A	G	0.0298507	-0.178251	0.0386458
STI_GR	qSTI_GR-4A-1	4A	A	52	4A_640525496	640525496	3.97982e-06	T	A	0.0298507	-0.178251	0.0386458
STI_GR	qSTI_GR-4A-1	4A	A	53	4A_640526825	640526825	3.97982e-06	T	C	0.0298507	-0.178251	0.0386458
STI_GR	qSTI_GR-4A-1	4A	A	54	4A_640528123	640528123	3.97982e-06	T	C	0.0298507	-0.178251	0.0386458
STI_GR	qSTI_GR-4A-1	4A	A	55	4A_640540314	640540314	3.97982e-06	T	C	0.0298507	-0.178251	0.0386458
STI_GR	qSTI_GR-4A-1	4A	A	56	4A_640548207	640548207	3.97982e-06	A	G	0.0298507	-0.178251	0.0386458
STI_GR	qSTI_GR-4A-1	4A	A	57	4A_640563568	640563568	3.97982e-06	G	C	0.0298507	-0.178251	0.0386458
STI_GR	qSTI_GR-4A-1	4A	A	58	4A_640575751	640575751	3.97982e-06	A	G	0.0298507	-0.178251	0.0386458
STI_GR	qSTI_GR-4A-1	4A	A	59	4A_640591683	640591683	3.97982e-06	G	A	0.0298507	-0.178251	0.0386458
STI_GR	qSTI_GR-4A-1	4A	A	60	4A_640606596	640606596	3.97982e-06	A	G	0.0298507	-0.178251	0.0386458
STI_GR	qSTI_GR-4A-1	4A	A	61	4A_640616366	640616366	3.97982e-06	T	G	0.0298507	-0.178251	0.0386458
STI_GR	qSTI_GR-4A-1	4A	A	62	4A_640633006	640633006	6.89008e-07	A	G	0.0373134	-0.17293	0.0348338
STI_GR	qSTI_GR-4A-1	4A	A	63	4A_640634661	640634661	6.89008e-07	A	C	0.0373134	-0.17293	0.0348338
STI_GR	qSTI_GR-4A-1	4A	A	64	4A_640656602	640656602	6.89008e-07	T	A	0.0373134	-0.17293	0.0348338
STI_GR	qSTI_GR-4A-1	4A	A	65	4A_640670639	640670639	6.89008e-07	TG	T	0.0373134	-0.17293	0.0348338
STI_GR	qSTI_GR-4A-1	4A	A	66	4A_640704677	640704677	1.52917e-06	A	G	0.0298507	-0.18545	0.0385761
STI_GR	qSTI_GR-4A-1	4A	A	67	4A_640762389	640762389	6.89008e-07	A	G	0.0373134	-0.17293	0.0348338
STI_GR	qSTI_GR-4A-1	4A	A	68	4A_640767509	640767509	6.89008e-07	T	C	0.0373134	-0.17293	0.0348338
STI_GR	qSTI_GR-4A-1	4A	A	69	4A_641135572	641135572	3.55315e-06	C	G	0.0149254	-0.248212	0.0535408
STI_GR	qSTI_GR-4A-1	4A	A	70	4A_641359583	641359583	3.55315e-06	T	C	0.0149254	-0.248212	0.0535408
STI_GR	qSTI_GR-6A-1	6A	A	1	6A_83851017	83851017	4.70468e-07	C	T	0.0223881	-0.223247	0.0443128
STI_GR	qSTI_GR-6A-1	6A	A	2	6A_83853044	83853044	4.70468e-07	A	G	0.0223881	-0.223247	0.0443128
STI_GR	qSTI_GR-6A-1	6A	A	3	6A_83912438	83912438	4.70468e-07	C	G	0.0223881	-0.223247	0.0443128
STI_GR	qSTI_GR-6A-1	6A	A	4	6A_84081541	84081541	4.70468e-07	C	CAAGG	0.0223881	-0.223247	0.0443128
STI_GR	qSTI_GR-6A-1	6A	A	5	6A_84351940	84351940	4.70468e-07	A	G	0.0223881	-0.223247	0.0443128
STI_GR	qSTI_GR-6A-1	6A	A	6	6A_84636426	84636426	4.70468e-07	A	G	0.0223881	-0.223247	0.0443128
STI_GR	qSTI_GR-6A-1	6A	A	7	6A_85431796	85431796	1.95979e-06	A	G	0.0447761	-0.151686	0.0318833
STI_GR	qSTI_GR-6A-1	6A	A	8	6A_85898505	85898505	4.70468e-07	A	G	0.0223881	-0.223247	0.0443128
STI_GR	qSTI_GR-6A-1	6A	A	9	6A_85930250	85930250	4.56575e-06	C	T	0.0298507	-0.180008	0.0392704
STI_GR	qSTI_GR-6A-1	6A	A	10	6A_85930325	85930325	4.70468e-07	G	T	0.0223881	-0.223247	0.0443128
STI_GR	qSTI_GR-6A-1	6A	A	11	6A_85988818	85988818	4.70468e-07	A	G	0.0223881	-0.223247	0.0443128
STI_GR	qSTI_GR-6A-1	6A	A	12	6A_86117557	86117557	4.70468e-07	C	T	0.0223881	-0.223247	0.0443128
STI_GR	qSTI_GR-6A-1	6A	A	13	6A_86227065	86227065	4.70468e-07	A	G	0.0223881	-0.223247	0.0443128
STI_GR	qSTI_GR-6A-1	6A	A	14	6A_86466929	86466929	4.70468e-07	C	T	0.0223881	-0.223247	0.0443128
STI_GR	qSTI_GR-6A-1	6A	A	15	6A_86656699	86656699	4.70468e-07	A	G	0.0223881	-0.223247	0.0443128
STI_GR	qSTI_GR-6A-1	6A	A	16	6A_87144875	87144875	4.70468e-07	T	C	0.0223881	-0.223247	0.0443128
STI_GR	qSTI_GR-6A-1	6A	A	17	6A_87186313	87186313	4.70468e-07	A	G	0.0223881	-0.223247	0.0443128
STI_GR	qSTI_GR-6A-1	6A	A	18	6A_87664978	87664978	4.70468e-07	T	C	0.0223881	-0.223247	0.0443128
STI_GR	qSTI_GR-6A-1	6A	A	19	6A_87765969	87765969	1.23773e-06	T	TCCGCAA	0.0447761	-0.1581	0.0326013
STI_GR	qSTI_GR-6A-1	6A	A	20	6A_87923330	87923330	4.70468e-07	C	T	0.0223881	-0.223247	0.0443128
STI_GR	qSTI_GR-6A-1	6A	A	21	6A_87929000	87929000	4.70468e-07	T	C	0.0223881	-0.223247	0.0443128
STI_GR	qSTI_GR-6A-1	6A	A	22	6A_87980614	87980614	4.70468e-07	A	C	0.0223881	-0.223247	0.0443128
STI_GR	qSTI_GR-6A-1	6A	A	23	6A_87987069	87987069	4.70468e-07	G	A	0.0223881	-0.223247	0.0443128
STI_GR	qSTI_GR-6A-1	6A	A	24	6A_88016889	88016889	4.70468e-07	A	G	0.0223881	-0.223247	0.0443128
STI_GR	qSTI_GR-6A-1	6A	A	25	6A_88050417	88050417	4.70468e-07	A	C	0.0223881	-0.223247	0.0443128
STI_GR	qSTI_GR-6A-1	6A	A	26	6A_88139252	88139252	7.36276e-06	A	G	0.0298507	-0.173937	0.0387998
STI_GR	qSTI_GR-6A-1	6A	A	27	6A_88139255	88139255	7.36276e-06	T	C	0.0298507	-0.173937	0.0387998
STI_GR	qSTI_GR-6A-1	6A	A	28	6A_88139372	88139372	7.36276e-06	T	C	0.0298507	-0.173937	0.0387998
STI_GR	qSTI_GR-6A-1	6A	A	29	6A_88139421	88139421	7.36276e-06	G	A	0.0298507	-0.173937	0.0387998
STI_GR	qSTI_GR-6A-1	6A	A	30	6A_88139485	88139485	7.36276e-06	G	A	0.0298507	-0.173937	0.0387998
STI_GR	qSTI_GR-6A-1	6A	A	31	6A_88139570	88139570	7.36276e-06	T	A	0.0298507	-0.173937	0.0387998
STI_GR	qSTI_GR-6A-1	6A	A	32	6A_88140243	88140243	1.29246e-06	C	T	0.0373134	-0.168254	0.0347567
STI_GR	qSTI_GR-6A-1	6A	A	33	6A_88140365	88140365	7.36276e-06	C	T	0.0298507	-0.173937	0.0387998
STI_GR	qSTI_GR-6A-1	6A	A	34	6A_88140409	88140409	5.09006e-06	A	G	0.0597015	-0.128515	0.0281766
STI_GR	qSTI_GR-6A-1	6A	A	35	6A_88140489	88140489	1.29246e-06	A	G	0.0373134	-0.168254	0.0347567
STI_GR	qSTI_GR-6A-1	6A	A	36	6A_88141101	88141101	1.29246e-06	A	G	0.0373134	-0.168254	0.0347567
STI_GR	qSTI_GR-6A-1	6A	A	37	6A_88141123	88141123	1.29246e-06	T	C	0.0373134	-0.168254	0.0347567
STI_GR	qSTI_GR-6A-1	6A	A	38	6A_88141144	88141144	1.29246e-06	A	G	0.0373134	-0.168254	0.0347567
STI_GR	qSTI_GR-6A-1	6A	A	39	6A_88141150	88141150	1.29246e-06	T	C	0.0373134	-0.168254	0.0347567
STI_GR	qSTI_GR-6A-1	6A	A	40	6A_88171735	88171735	4.70468e-07	A	G	0.0223881	-0.223247	0.0443128
STI_GR	qSTI_GR-6A-1	6A	A	41	6A_88186808	88186808	4.70468e-07	T	C	0.0223881	-0.223247	0.0443128
STI_GR	qSTI_GR-6A-1	6A	A	42	6A_88292223	88292223	4.70468e-07	C	T	0.0223881	-0.223247	0.0443128
STI_GR	qSTI_GR-6A-1	6A	A	43	6A_88390542	88390542	4.70468e-07	C	T	0.0223881	-0.223247	0.0443128
STI_GR	qSTI_GR-6A-1	6A	A	44	6A_88398582	88398582	4.70468e-07	A	G	0.0223881	-0.223247	0.0443128
STI_GR	qSTI_GR-6A-1	6A	A	45	6A_88451268	88451268	7.33364e-06	G	A	0.0373134	-0.160083	0.0357028
STI_GR	qSTI_GR-6A-1	6A	A	46	6A_88451275	88451275	7.33364e-06	G	A	0.0373134	-0.160083	0.0357028
STI_GR	qSTI_GR-6A-1	6A	A	47	6A_88451282	88451282	4.70468e-07	G	A	0.0223881	-0.223247	0.0443128
STI_GR	qSTI_GR-6A-1	6A	A	48	6A_88544529	88544529	4.70468e-07	A	G	0.0223881	-0.223247	0.0443128
STI_GR	qSTI_GR-6A-1	6A	A	49	6A_88590275	88590275	4.70468e-07	G	A	0.0223881	-0.223247	0.0443128
STI_GR	qSTI_GR-6A-1	6A	A	50	6A_88637331	88637331	4.70468e-07	T	G	0.0223881	-0.223247	0.0443128
STI_GR	qSTI_GR-6A-1	6A	A	51	6A_88895684	88895684	4.70468e-07	A	G	0.0223881	-0.223247	0.0443128
STI_GR	qSTI_GR-6A-1	6A	A	52	6A_88900657	88900657	4.70468e-07	T	A	0.0223881	-0.223247	0.0443128
STI_GR	qSTI_GR-6A-1	6A	A	53	6A_89011401	89011401	4.70468e-07	T	G	0.0223881	-0.223247	0.0443128
STI_GR	qSTI_GR-6A-1	6A	A	54	6A_89042108	89042108	4.70468e-07	T	C	0.0223881	-0.223247	0.0443128
STI_GR	qSTI_GR-6A-1	6A	A	55	6A_89073655	89073655	4.70468e-07	T	C	0.0223881	-0.223247	0.0443128
STI_GR	qSTI_GR-6A-1	6A	A	56	6A_89121586	89121586	4.70468e-07	T	C	0.0223881	-0.223247	0.0443128
STI_GR	qSTI_GR-6A-1	6A	A	57	6A_89145839	89145839	4.70468e-07	G	A	0.0223881	-0.223247	0.0443128
STI_GR	qSTI_GR-6A-1	6A	A	58	6A_89203273	89203273	4.70468e-07	A	C	0.0223881	-0.223247	0.0443128
STI_GR	qSTI_GR-6A-1	6A	A	59	6A_89396464	89396464	4.70468e-07	G	A	0.0223881	-0.223247	0.0443128
STI_GR	qSTI_GR-6A-1	6A	A	60	6A_89757946	89757946	4.70468e-07	A	G	0.0223881	-0.223247	0.0443128
STI_GR	qSTI_GR-6A-1	6A	A	61	6A_89819627	89819627	4.70468e-07	C	T	0.0223881	-0.223247	0.0443128
STI_GR	qSTI_GR-6A-1	6A	A	62	6A_90151824	90151824	1.29246e-06	C	T	0.0373134	-0.168254	0.0347567
STI_GR	qSTI_GR-6A-1	6A	A	63	6A_90254503	90254503	4.70468e-07	G	C	0.0223881	-0.223247	0.0443128
STI_GR	qSTI_GR-6A-1	6A	A	64	6A_90626029	90626029	4.70468e-07	C	T	0.0223881	-0.223247	0.0443128
STI_GR	qSTI_GR-6A-1	6A	A	65	6A_90626048	90626048	1.3278e-06	A	G	0.0298507	-0.187027	0.0386776
STI_GR	qSTI_GR-6A-1	6A	A	66	6A_90626064	90626064	4.70468e-07	T	C	0.0223881	-0.223247	0.0443128
STI_GR	qSTI_GR-6A-1	6A	A	67	6A_90743778	90743778	4.70468e-07	T	C	0.0223881	-0.223247	0.0443128
STI_GR	qSTI_GR-6A-1	6A	A	68	6A_90775296	90775296	4.70468e-07	A	G	0.0223881	-0.223247	0.0443128
STI_GR	qSTI_GR-6A-1	6A	A	69	6A_90914567	90914567	4.70468e-07	A	G	0.0223881	-0.223247	0.0443128
STI_GR	qSTI_GR-6A-1	6A	A	70	6A_90954545	90954545	4.70468e-07	A	G	0.0223881	-0.223247	0.0443128
STI_GR	qSTI_GR-6A-1	6A	A	71	6A_91287803	91287803	4.70468e-07	T	C	0.0223881	-0.223247	0.0443128
STI_GR	qSTI_GR-6A-1	6A	A	72	6A_91426588	91426588	4.70468e-07	T	C	0.0223881	-0.223247	0.0443128
STI_GR	qSTI_GR-6A-1	6A	A	73	6A_91919459	91919459	4.70468e-07	G	C	0.0223881	-0.223247	0.0443128
STI_GR	qSTI_GR-6A-1	6A	A	74	6A_92215748	92215748	4.70468e-07	T	C	0.0223881	-0.223247	0.0443128
STI_GR	qSTI_GR-6A-1	6A	A	75	6A_92272148	92272148	4.70468e-07	T	C	0.0223881	-0.223247	0.0443128
STI_GR	qSTI_GR-6A-1	6A	A	76	6A_92328815	92328815	4.70468e-07	G	A	0.0223881	-0.223247	0.0443128
STI_GR	qSTI_GR-6A-1	6A	A	77	6A_92365991	92365991	4.70468e-07	T	C	0.0223881	-0.223247	0.0443128
STI_GR	qSTI_GR-6A-1	6A	A	78	6A_92576826	92576826	4.70468e-07	C	A	0.0223881	-0.223247	0.0443128
STI_GR	qSTI_GR-6A-1	6A	A	79	6A_92636797	92636797	4.70468e-07	T	C	0.0223881	-0.223247	0.0443128
STI_GR	qSTI_GR-6A-1	6A	A	80	6A_92642888	92642888	4.70468e-07	T	C	0.0223881	-0.223247	0.0443128
STI_GR	qSTI_GR-6A-1	6A	A	81	6A_92691967	92691967	4.70468e-07	TA	T	0.0223881	-0.223247	0.0443128
STI_GR	qSTI_GR-6A-1	6A	A	82	6A_92710756	92710756	4.70468e-07	A	C	0.0223881	-0.223247	0.0443128
STI_GR	qSTI_GR-6A-1	6A	A	83	6A_92732466	92732466	4.70468e-07	T	A	0.0223881	-0.223247	0.0443128
STI_GR	qSTI_GR-6A-1	6A	A	84	6A_92869220	92869220	4.70468e-07	G	GA	0.0223881	-0.223247	0.0443128
STI_GR	qSTI_GR-6A-1	6A	A	85	6A_93034905	93034905	4.70468e-07	C	G	0.0223881	-0.223247	0.0443128
STI_GR	qSTI_GR-6A-1	6A	A	86	6A_93123914	93123914	4.70468e-07	C	T	0.0223881	-0.223247	0.0443128
STI_GR	qSTI_GR-6A-1	6A	A	87	6A_93213616	93213616	4.70468e-07	A	G	0.0223881	-0.223247	0.0443128
STI_GR	qSTI_GR-6A-1	6A	A	88	6A_93217691	93217691	4.70468e-07	T	C	0.0223881	-0.223247	0.0443128
STI_GR	qSTI_GR-6A-1	6A	A	89	6A_93496290	93496290	8.06753e-06	T	C	0.0149254	-0.242006	0.0542203
STI_GR	qSTI_GR-6A-1	6A	A	90	6A_93509691	93509691	8.06753e-06	T	C	0.0149254	-0.242006	0.0542203
STI_GR	qSTI_GR-6D-1	6D	D	1	6D_357083384	357083384	4.22761e-06	T	C	0.0298507	-0.18036	0.0392098
STI_GR	qSTI_GR-6D-1	6D	D	2	6D_357190051	357190051	4.22761e-06	A	G	0.0298507	-0.18036	0.0392098
STI_GR	qSTI_GR-6D-1	6D	D	3	6D_357239996	357239996	4.22761e-06	A	G	0.0298507	-0.18036	0.0392098
STI_GR	qSTI_GR-6D-1	6D	D	4	6D_357347245	357347245	4.22761e-06	A	G	0.0298507	-0.18036	0.0392098
STI_GR	qSTI_GR-6D-1	6D	D	5	6D_357348978	357348978	4.22761e-06	T	C	0.0298507	-0.18036	0.0392098
STI_GR	qSTI_GR-6D-1	6D	D	6	6D_357358015	357358015	4.22761e-06	A	G	0.0298507	-0.18036	0.0392098
STI_GR	qSTI_GR-6D-1	6D	D	7	6D_357386746	357386746	4.22761e-06	C	CCATCTTCATCAA	0.0298507	-0.18036	0.0392098
STI_GR	qSTI_GR-6D-1	6D	D	8	6D_358021450	358021450	4.22761e-06	A	G	0.0298507	-0.18036	0.0392098
STI_GR	qSTI_GR-6D-1	6D	D	9	6D_358070336	358070336	4.22761e-06	A	C	0.0298507	-0.18036	0.0392098
STI_GR	qSTI_GR-6D-1	6D	D	10	6D_358185625	358185625	4.22761e-06	T	C	0.0298507	-0.18036	0.0392098
STI_GR	qSTI_GR-6D-1	6D	D	11	6D_358229869	358229869	4.22761e-06	A	C	0.0298507	-0.18036	0.0392098
STI_GR	qSTI_GR-6D-1	6D	D	12	6D_358492980	358492980	4.22761e-06	T	C	0.0298507	-0.18036	0.0392098
STI_GR	qSTI_GR-6D-1	6D	D	13	6D_358537425	358537425	4.22761e-06	T	C	0.0298507	-0.18036	0.0392098
STI_GR	qSTI_GR-6D-1	6D	D	14	6D_358570264	358570264	4.22761e-06	C	T	0.0298507	-0.18036	0.0392098
STI_GR	qSTI_GR-6D-1	6D	D	15	6D_358616990	358616990	4.22761e-06	A	C	0.0298507	-0.18036	0.0392098
STI_GR	qSTI_GR-6D-1	6D	D	16	6D_358617196	358617196	4.22761e-06	A	G	0.0298507	-0.18036	0.0392098
STI_GR	qSTI_GR-6D-1	6D	D	17	6D_358753328	358753328	4.22761e-06	A	G	0.0298507	-0.18036	0.0392098
STI_GR	qSTI_GR-6D-1	6D	D	18	6D_358761226	358761226	4.22761e-06	T	C	0.0298507	-0.18036	0.0392098
STI_GR	qSTI_GR-6D-1	6D	D	19	6D_358797287	358797287	4.22761e-06	T	C	0.0298507	-0.18036	0.0392098
STI_GR	qSTI_GR-6D-1	6D	D	20	6D_358826546	358826546	4.22761e-06	A	G	0.0298507	-0.18036	0.0392098
STI_GR	qSTI_GR-6D-1	6D	D	21	6D_358879543	358879543	4.22761e-06	C	T	0.0298507	-0.18036	0.0392098
STI_GR	qSTI_GR-6D-1	6D	D	22	6D_358933600	358933600	4.22761e-06	A	G	0.0298507	-0.18036	0.0392098
STI_GR	qSTI_GR-6D-1	6D	D	23	6D_359222630	359222630	4.22761e-06	T	C	0.0298507	-0.18036	0.0392098
STI_GR	qSTI_GR-6D-1	6D	D	24	6D_359296449	359296449	4.22761e-06	A	G	0.0298507	-0.18036	0.0392098
STI_GR	qSTI_GR-6D-1	6D	D	25	6D_359330422	359330422	4.22761e-06	A	G	0.0298507	-0.18036	0.0392098
STI_GR	qSTI_GR-6D-1	6D	D	26	6D_359403742	359403742	4.22761e-06	T	G	0.0298507	-0.18036	0.0392098
STI_GR	qSTI_GR-6D-1	6D	D	27	6D_359545823	359545823	4.22761e-06	A	G	0.0298507	-0.18036	0.0392098
STI_GR	qSTI_GR-6D-1	6D	D	28	6D_359547652	359547652	4.22761e-06	A	C	0.0298507	-0.18036	0.0392098
STI_GR	qSTI_GR-6D-1	6D	D	29	6D_359607477	359607477	4.22761e-06	C	A	0.0298507	-0.18036	0.0392098
STI_GR	qSTI_GR-6D-1	6D	D	30	6D_359702308	359702308	4.22761e-06	A	G	0.0298507	-0.18036	0.0392098
STI_GR	qSTI_GR-6D-1	6D	D	31	6D_359732105	359732105	4.22761e-06	T	C	0.0298507	-0.18036	0.0392098
STI_GR	qSTI_GR-6D-1	6D	D	32	6D_359922369	359922369	4.22761e-06	T	C	0.0298507	-0.18036	0.0392098
STI_GR	qSTI_GR-6D-1	6D	D	33	6D_359969208	359969208	4.22761e-06	G	C	0.0298507	-0.18036	0.0392098
STI_GR	qSTI_GR-6D-1	6D	D	34	6D_360170362	360170362	4.22761e-06	A	G	0.0298507	-0.18036	0.0392098
STI_GR	qSTI_GR-6D-1	6D	D	35	6D_360172653	360172653	4.22761e-06	T	C	0.0298507	-0.18036	0.0392098
STI_GR	qSTI_GR-6D-1	6D	D	36	6D_360196965	360196965	4.22761e-06	C	A	0.0298507	-0.18036	0.0392098
STI_GR	qSTI_GR-6D-1	6D	D	37	6D_360251383	360251383	4.22761e-06	A	G	0.0298507	-0.18036	0.0392098
STI_GR	qSTI_GR-6D-1	6D	D	38	6D_360418963	360418963	4.22761e-06	T	C	0.0298507	-0.18036	0.0392098
STI_GR	qSTI_GR-6D-1	6D	D	39	6D_360709374	360709374	4.22761e-06	A	G	0.0298507	-0.18036	0.0392098
STI_GR	qSTI_GR-6D-1	6D	D	40	6D_360719554	360719554	4.22761e-06	A	G	0.0298507	-0.18036	0.0392098
STI_GR	qSTI_GR-6D-1	6D	D	41	6D_360808176	360808176	4.22761e-06	A	C	0.0298507	-0.18036	0.0392098
STI_GR	qSTI_GR-6D-1	6D	D	42	6D_360818559	360818559	4.22761e-06	A	G	0.0298507	-0.18036	0.0392098
STI_GR	qSTI_GR-6D-1	6D	D	43	6D_360856985	360856985	4.22761e-06	A	C	0.0298507	-0.18036	0.0392098
STI_GR	qSTI_GR-6D-1	6D	D	44	6D_360910136	360910136	4.22761e-06	G	T	0.0298507	-0.18036	0.0392098
STI_GR	qSTI_GR-6D-1	6D	D	45	6D_361046062	361046062	4.22761e-06	T	C	0.0298507	-0.18036	0.0392098
STI_MEAN	qSTI_MEAN-2A-1	2A	A	1	2A_348191140	348191140	5.22011e-06	T	C	0.0149254	-0.115367	0.0253233
STI_MEAN	qSTI_MEAN-2A-1	2A	A	2	2A_348238032	348238032	5.22011e-06	C	T	0.0149254	-0.115367	0.0253233
STI_MEAN	qSTI_MEAN-2A-1	2A	A	3	2A_349469042	349469042	5.22011e-06	C	T	0.0149254	-0.115367	0.0253233
STI_MEAN	qSTI_MEAN-2A-1	2A	A	4	2A_350554392	350554392	5.22011e-06	T	C	0.0149254	-0.115367	0.0253233
STI_MEAN	qSTI_MEAN-2A-1	2A	A	5	2A_350762369	350762369	5.22011e-06	T	A	0.0149254	-0.115367	0.0253233
STI_MEAN	qSTI_MEAN-2A-1	2A	A	6	2A_351548140	351548140	3.51945e-06	A	G	0.0373134	-0.0782133	0.0168639
STI_MEAN	qSTI_MEAN-2A-1	2A	A	7	2A_351548143	351548143	3.51945e-06	A	G	0.0373134	-0.0782133	0.0168639
STI_MEAN	qSTI_MEAN-2A-1	2A	A	8	2A_352147921	352147921	5.22011e-06	T	G	0.0149254	-0.115367	0.0253233
STI_MEAN	qSTI_MEAN-2A-1	2A	A	9	2A_352208558	352208558	5.22011e-06	T	C	0.0149254	-0.115367	0.0253233
STI_MEAN	qSTI_MEAN-2A-1	2A	A	10	2A_353079806	353079806	5.22011e-06	T	C	0.0149254	-0.115367	0.0253233
STI_MEAN	qSTI_MEAN-2A-1	2A	A	11	2A_353079807	353079807	5.22011e-06	C	A	0.0149254	-0.115367	0.0253233
STI_MEAN	qSTI_MEAN-2A-1	2A	A	12	2A_353079832	353079832	5.22011e-06	A	G	0.0149254	-0.115367	0.0253233
STI_MEAN	qSTI_MEAN-2A-1	2A	A	13	2A_353079861	353079861	5.22011e-06	A	G	0.0149254	-0.115367	0.0253233
STI_MEAN	qSTI_MEAN-2A-1	2A	A	14	2A_353079863	353079863	5.22011e-06	T	C	0.0149254	-0.115367	0.0253233
STI_MEAN	qSTI_MEAN-2A-1	2A	A	15	2A_354172830	354172830	5.12089e-06	T	G	0.156716	-0.0401836	0.00881262
STI_MEAN	qSTI_MEAN-2A-1	2A	A	16	2A_354172833	354172833	5.12089e-06	T	C	0.156716	-0.0401836	0.00881262
STI_MEAN	qSTI_MEAN-2A-1	2A	A	17	2A_354365546	354365546	5.22011e-06	A	AC	0.0149254	-0.115367	0.0253233
STI_MEAN	qSTI_MEAN-2A-1	2A	A	18	2A_354365551	354365551	5.22011e-06	T	C	0.0149254	-0.115367	0.0253233
STI_MEAN	qSTI_MEAN-2A-1	2A	A	19	2A_354775932	354775932	5.22011e-06	A	G	0.0149254	-0.115367	0.0253233
STI_MEAN	qSTI_MEAN-2A-1	2A	A	20	2A_354894506	354894506	5.22011e-06	G	T	0.0149254	-0.115367	0.0253233
STI_MEAN	qSTI_MEAN-2A-1	2A	A	21	2A_355662617	355662617	5.22011e-06	A	G	0.0149254	-0.115367	0.0253233
STI_MEAN	qSTI_MEAN-2A-1	2A	A	22	2A_356738439	356738439	5.22011e-06	C	T	0.0149254	-0.115367	0.0253233
STI_MEAN	qSTI_MEAN-2A-1	2A	A	23	2A_356738446	356738446	5.22011e-06	A	G	0.0149254	-0.115367	0.0253233
STI_MEAN	qSTI_MEAN-2A-1	2A	A	24	2A_357644049	357644049	5.22011e-06	GT	G	0.0149254	-0.115367	0.0253233
STI_MEAN	qSTI_MEAN-2A-1	2A	A	25	2A_358402289	358402289	2.70359e-06	T	C	0.0223881	-0.0973761	0.020753
STI_MEAN	qSTI_MEAN-2A-1	2A	A	26	2A_359458396	359458396	5.22011e-06	G	A	0.0149254	-0.115367	0.0253233
STI_MEAN	qSTI_MEAN-2A-1	2A	A	27	2A_360052152	360052152	5.22011e-06	T	A	0.0149254	-0.115367	0.0253233
STI_MEAN	qSTI_MEAN-2A-1	2A	A	28	2A_361109547	361109547	5.22011e-06	C	A	0.0149254	-0.115367	0.0253233
STI_MEAN	qSTI_MEAN-2A-1	2A	A	29	2A_361109550	361109550	5.22011e-06	T	A	0.0149254	-0.115367	0.0253233
STI_MEAN	qSTI_MEAN-2A-1	2A	A	30	2A_361109554	361109554	5.22011e-06	G	A	0.0149254	-0.115367	0.0253233
STI_MEAN	qSTI_MEAN-2A-1	2A	A	31	2A_362057287	362057287	5.22011e-06	C	A	0.0149254	-0.115367	0.0253233
STI_MEAN	qSTI_MEAN-2A-1	2A	A	32	2A_362325208	362325208	5.22011e-06	C	T	0.0149254	-0.115367	0.0253233
STI_MEAN	qSTI_MEAN-2A-1	2A	A	33	2A_362328534	362328534	5.22011e-06	G	A	0.0149254	-0.115367	0.0253233
STI_MEAN	qSTI_MEAN-2A-1	2A	A	34	2A_362598281	362598281	3.66557e-06	C	T	0.0298507	-0.0837796	0.0180969
STI_MEAN	qSTI_MEAN-2A-1	2A	A	35	2A_363063359	363063359	5.22011e-06	T	C	0.0149254	-0.115367	0.0253233
STI_MEAN	qSTI_MEAN-2A-1	2A	A	36	2A_363263021	363263021	5.22011e-06	A	C	0.0149254	-0.115367	0.0253233
STI_MEAN	qSTI_MEAN-2A-1	2A	A	37	2A_363821022	363821022	5.22011e-06	A	G	0.0149254	-0.115367	0.0253233
STI_MEAN	qSTI_MEAN-2A-1	2A	A	38	2A_363821025	363821025	5.22011e-06	A	C	0.0149254	-0.115367	0.0253233
STI_MEAN	qSTI_MEAN-2A-1	2A	A	39	2A_364287043	364287043	5.22011e-06	G	A	0.0149254	-0.115367	0.0253233
STI_MEAN	qSTI_MEAN-2A-1	2A	A	40	2A_365392221	365392221	5.22011e-06	T	G	0.0149254	-0.115367	0.0253233
STI_MEAN	qSTI_MEAN-2A-1	2A	A	41	2A_366431377	366431377	5.22011e-06	A	C	0.0149254	-0.115367	0.0253233
STI_MEAN	qSTI_MEAN-2A-1	2A	A	42	2A_366431406	366431406	1.22861e-06	A	G	0.0223881	-0.101123	0.020846
STI_MEAN	qSTI_MEAN-2A-1	2A	A	43	2A_366645547	366645547	2.70359e-06	A	G	0.0223881	-0.0973761	0.020753
STI_MEAN	qSTI_MEAN-2A-1	2A	A	44	2A_366645564	366645564	2.70359e-06	A	G	0.0223881	-0.0973761	0.020753
STI_MEAN	qSTI_MEAN-2A-1	2A	A	45	2A_366742645	366742645	5.32576e-06	T	C	0.0373134	-0.0742688	0.0163173
STI_MEAN	qSTI_MEAN-2A-1	2A	A	46	2A_367580421	367580421	5.22011e-06	T	C	0.0149254	-0.115367	0.0253233
STI_MEAN	qSTI_MEAN-2A-1	2A	A	47	2A_367580425	367580425	5.22011e-06	C	G	0.0149254	-0.115367	0.0253233
STI_MEAN	qSTI_MEAN-2A-1	2A	A	48	2A_368303692	368303692	5.22011e-06	T	C	0.0149254	-0.115367	0.0253233
STI_MEAN	qSTI_MEAN-2A-1	2A	A	49	2A_368303758	368303758	5.22011e-06	A	G	0.0149254	-0.115367	0.0253233
STI_MEAN	qSTI_MEAN-2A-1	2A	A	50	2A_368472441	368472441	5.22011e-06	A	T	0.0149254	-0.115367	0.0253233
STI_MEAN	qSTI_MEAN-2A-1	2A	A	51	2A_368472446	368472446	5.22011e-06	G	GGCA	0.0149254	-0.115367	0.0253233
STI_MEAN	qSTI_MEAN-2A-1	2A	A	52	2A_368472496	368472496	5.22011e-06	C	CG	0.0149254	-0.115367	0.0253233
STI_MEAN	qSTI_MEAN-2A-1	2A	A	53	2A_368577987	368577987	5.22011e-06	AC	A	0.0149254	-0.115367	0.0253233
STI_MEAN	qSTI_MEAN-2A-1	2A	A	54	2A_368577989	368577989	5.22011e-06	ATCGT	A	0.0149254	-0.115367	0.0253233
STI_MEAN	qSTI_MEAN-2A-1	2A	A	55	2A_369234411	369234411	5.22011e-06	G	A	0.0149254	-0.115367	0.0253233
STI_MEAN	qSTI_MEAN-2A-1	2A	A	56	2A_369234424	369234424	5.22011e-06	C	T	0.0149254	-0.115367	0.0253233
STI_MEAN	qSTI_MEAN-2A-1	2A	A	57	2A_369234442	369234442	5.22011e-06	C	A	0.0149254	-0.115367	0.0253233
STI_MEAN	qSTI_MEAN-2A-1	2A	A	58	2A_369234443	369234443	5.22011e-06	A	G	0.0149254	-0.115367	0.0253233
STI_MEAN	qSTI_MEAN-2A-1	2A	A	59	2A_369234449	369234449	5.22011e-06	T	C	0.0149254	-0.115367	0.0253233
STI_MEAN	qSTI_MEAN-2A-1	2A	A	60	2A_369523666	369523666	5.22011e-06	A	G	0.0149254	-0.115367	0.0253233
STI_MEAN	qSTI_MEAN-2A-1	2A	A	61	2A_369523681	369523681	5.22011e-06	A	G	0.0149254	-0.115367	0.0253233
STI_MEAN	qSTI_MEAN-2A-1	2A	A	62	2A_370513278	370513278	5.22011e-06	C	G	0.0149254	-0.115367	0.0253233
STI_MEAN	qSTI_MEAN-2A-1	2A	A	63	2A_370796212	370796212	5.22011e-06	GC	G	0.0149254	-0.115367	0.0253233
STI_MEAN	qSTI_MEAN-2A-1	2A	A	64	2A_371593318	371593318	5.22011e-06	G	A	0.0149254	-0.115367	0.0253233
STI_MEAN	qSTI_MEAN-2A-1	2A	A	65	2A_371935250	371935250	5.22011e-06	T	C	0.0149254	-0.115367	0.0253233
STI_MEAN	qSTI_MEAN-2A-1	2A	A	66	2A_372078315	372078315	5.22011e-06	C	T	0.0149254	-0.115367	0.0253233
STI_MEAN	qSTI_MEAN-2A-1	2A	A	67	2A_372287984	372287984	5.22011e-06	T	C	0.0149254	-0.115367	0.0253233
STI_MEAN	qSTI_MEAN-2A-1	2A	A	68	2A_372737140	372737140	5.22011e-06	T	TA	0.0149254	-0.115367	0.0253233
STI_MEAN	qSTI_MEAN-2A-1	2A	A	69	2A_373023212	373023212	5.22011e-06	A	G	0.0149254	-0.115367	0.0253233
STI_MEAN	qSTI_MEAN-2A-1	2A	A	70	2A_373605485	373605485	5.22011e-06	A	G	0.0149254	-0.115367	0.0253233
STI_MEAN	qSTI_MEAN-2A-1	2A	A	71	2A_373976552	373976552	5.22011e-06	G	GGCCATCACGGTAACACACTCAGTTGATTCATTTTAATTAATTAAGGTTCAAGTTCTCTACAACCGGACATTAACAAATTCCCATCTGCCCATAACC	0.0149254	-0.115367	0.0253233
STI_MEAN	qSTI_MEAN-2A-1	2A	A	72	2A_374042967	374042967	5.22011e-06	A	T	0.0149254	-0.115367	0.0253233
STI_MEAN	qSTI_MEAN-2A-1	2A	A	73	2A_374042993	374042993	5.22011e-06	A	T	0.0149254	-0.115367	0.0253233
STI_MEAN	qSTI_MEAN-2A-1	2A	A	74	2A_374042994	374042994	5.22011e-06	A	G	0.0149254	-0.115367	0.0253233
STI_MEAN	qSTI_MEAN-2A-1	2A	A	75	2A_374420863	374420863	1.22861e-06	G	C	0.0223881	-0.101123	0.020846
STI_MEAN	qSTI_MEAN-2A-1	2A	A	76	2A_374420867	374420867	1.22861e-06	T	C	0.0223881	-0.101123	0.020846
STI_MEAN	qSTI_MEAN-2A-1	2A	A	77	2A_374420877	374420877	1.22861e-06	G	A	0.0223881	-0.101123	0.020846
STI_MEAN	qSTI_MEAN-2A-1	2A	A	78	2A_374538686	374538686	5.22011e-06	AT	A	0.0149254	-0.115367	0.0253233
STI_MEAN	qSTI_MEAN-2A-1	2A	A	79	2A_375148591	375148591	2.12503e-06	A	G	0.0223881	-0.0997976	0.0210492
STI_MEAN	qSTI_MEAN-2A-1	2A	A	80	2A_375148606	375148606	2.12503e-06	A	C	0.0223881	-0.0997976	0.0210492
STI_MEAN	qSTI_MEAN-2A-1	2A	A	81	2A_375148608	375148608	2.12503e-06	T	C	0.0223881	-0.0997976	0.0210492
STI_MEAN	qSTI_MEAN-2A-1	2A	A	82	2A_375241871	375241871	5.22011e-06	T	C	0.0149254	-0.115367	0.0253233
STI_MEAN	qSTI_MEAN-2A-1	2A	A	83	2A_375241881	375241881	5.22011e-06	G	T	0.0149254	-0.115367	0.0253233
STI_MEAN	qSTI_MEAN-2A-1	2A	A	84	2A_375241948	375241948	5.22011e-06	G	A	0.0149254	-0.115367	0.0253233
STI_MEAN	qSTI_MEAN-2A-1	2A	A	85	2A_375241975	375241975	5.22011e-06	A	AT	0.0149254	-0.115367	0.0253233
STI_MEAN	qSTI_MEAN-2A-1	2A	A	86	2A_375460917	375460917	5.22011e-06	T	G	0.0149254	-0.115367	0.0253233
STI_MEAN	qSTI_MEAN-2A-1	2A	A	87	2A_375460927	375460927	5.22011e-06	A	G	0.0149254	-0.115367	0.0253233
STI_MEAN	qSTI_MEAN-2A-1	2A	A	88	2A_375460932	375460932	5.22011e-06	A	G	0.0149254	-0.115367	0.0253233
STI_MEAN	qSTI_MEAN-2A-1	2A	A	89	2A_375526105	375526105	5.22011e-06	T	C	0.0149254	-0.115367	0.0253233
STI_MEAN	qSTI_MEAN-2A-1	2A	A	90	2A_375527852	375527852	5.22011e-06	G	C	0.0149254	-0.115367	0.0253233
STI_MEAN	qSTI_MEAN-2A-1	2A	A	91	2A_375527862	375527862	5.22011e-06	C	G	0.0149254	-0.115367	0.0253233
STI_MEAN	qSTI_MEAN-2A-1	2A	A	92	2A_375527866	375527866	5.22011e-06	G	C	0.0149254	-0.115367	0.0253233
STI_MEAN	qSTI_MEAN-2A-1	2A	A	93	2A_375527869	375527869	5.22011e-06	C	T	0.0149254	-0.115367	0.0253233
STI_MEAN	qSTI_MEAN-2A-1	2A	A	94	2A_375527877	375527877	5.22011e-06	T	C	0.0149254	-0.115367	0.0253233
STI_MEAN	qSTI_MEAN-2A-1	2A	A	95	2A_375527897	375527897	5.22011e-06	C	A	0.0149254	-0.115367	0.0253233
STI_MEAN	qSTI_MEAN-2A-1	2A	A	96	2A_375527898	375527898	5.22011e-06	G	T	0.0149254	-0.115367	0.0253233
STI_MEAN	qSTI_MEAN-2A-1	2A	A	97	2A_375527903	375527903	5.22011e-06	C	T	0.0149254	-0.115367	0.0253233
STI_MEAN	qSTI_MEAN-2A-1	2A	A	98	2A_375536797	375536797	5.22011e-06	T	A	0.0149254	-0.115367	0.0253233
STI_MEAN	qSTI_MEAN-2A-1	2A	A	99	2A_375540608	375540608	3.43238e-06	G	T	0.0298507	-0.0865118	0.0186324
STI_MEAN	qSTI_MEAN-2A-1	2A	A	100	2A_375564451	375564451	2.12503e-06	G	A	0.0223881	-0.0997976	0.0210492
STI_MEAN	qSTI_MEAN-2A-1	2A	A	101	2A_375667033	375667033	5.22011e-06	C	T	0.0149254	-0.115367	0.0253233
STI_MEAN	qSTI_MEAN-2A-1	2A	A	102	2A_375684242	375684242	5.22011e-06	C	G	0.0149254	-0.115367	0.0253233
STI_MEAN	qSTI_MEAN-2A-1	2A	A	103	2A_375686268	375686268	2.12503e-06	G	GA	0.0223881	-0.0997976	0.0210492
STI_MEAN	qSTI_MEAN-2A-1	2A	A	104	2A_375722236	375722236	2.12503e-06	C	T	0.0223881	-0.0997976	0.0210492
STI_MEAN	qSTI_MEAN-2A-1	2A	A	105	2A_375756270	375756270	5.22011e-06	TCG	T	0.0149254	-0.115367	0.0253233
STI_MEAN	qSTI_MEAN-2A-1	2A	A	106	2A_376012687	376012687	5.22011e-06	A	G	0.0149254	-0.115367	0.0253233
STI_MEAN	qSTI_MEAN-2A-1	2A	A	107	2A_376326544	376326544	5.22011e-06	A	G	0.0149254	-0.115367	0.0253233
STI_MEAN	qSTI_MEAN-2A-1	2A	A	108	2A_376400284	376400284	5.22011e-06	A	G	0.0149254	-0.115367	0.0253233
STI_MEAN	qSTI_MEAN-2A-1	2A	A	109	2A_376560347	376560347	5.22011e-06	A	C	0.0149254	-0.115367	0.0253233
STI_MEAN	qSTI_MEAN-2A-1	2A	A	110	2A_376560348	376560348	5.22011e-06	C	T	0.0149254	-0.115367	0.0253233
STI_MEAN	qSTI_MEAN-2A-1	2A	A	111	2A_376560351	376560351	5.22011e-06	G	A	0.0149254	-0.115367	0.0253233
STI_MEAN	qSTI_MEAN-2A-1	2A	A	112	2A_376565544	376565544	5.22011e-06	C	T	0.0149254	-0.115367	0.0253233
STI_MEAN	qSTI_MEAN-2A-1	2A	A	113	2A_376989084	376989084	5.22011e-06	T	C	0.0149254	-0.115367	0.0253233
STI_MEAN	qSTI_MEAN-2A-1	2A	A	114	2A_377062267	377062267	3.21714e-06	A	G	0.0298507	-0.0837052	0.0179762
STI_MEAN	qSTI_MEAN-2A-1	2A	A	115	2A_377661069	377661069	1.26793e-06	T	C	0.0223881	-0.101374	0.0209247
STI_MEAN	qSTI_MEAN-2A-1	2A	A	116	2A_377662588	377662588	5.22011e-06	C	G	0.0149254	-0.115367	0.0253233
STI_MEAN	qSTI_MEAN-2A-1	2A	A	117	2A_377662596	377662596	5.22011e-06	A	G	0.0149254	-0.115367	0.0253233
STI_MEAN	qSTI_MEAN-2A-1	2A	A	118	2A_377806323	377806323	5.22011e-06	T	C	0.0149254	-0.115367	0.0253233
STI_MEAN	qSTI_MEAN-2A-1	2A	A	119	2A_377806324	377806324	5.22011e-06	T	A	0.0149254	-0.115367	0.0253233
STI_MEAN	qSTI_MEAN-2A-1	2A	A	120	2A_377905336	377905336	5.22011e-06	T	G	0.0149254	-0.115367	0.0253233
STI_MEAN	qSTI_MEAN-2A-1	2A	A	121	2A_378182267	378182267	5.22011e-06	C	CG	0.0149254	-0.115367	0.0253233
STI_MEAN	qSTI_MEAN-2A-1	2A	A	122	2A_378187180	378187180	5.22011e-06	T	C	0.0149254	-0.115367	0.0253233
STI_MEAN	qSTI_MEAN-2A-1	2A	A	123	2A_378190150	378190150	5.22011e-06	A	AT	0.0149254	-0.115367	0.0253233
STI_MEAN	qSTI_MEAN-2A-1	2A	A	124	2A_378266701	378266701	5.22011e-06	T	C	0.0149254	-0.115367	0.0253233
STI_MEAN	qSTI_MEAN-2A-1	2A	A	125	2A_378556991	378556991	5.22011e-06	T	A	0.0149254	-0.115367	0.0253233
STI_MEAN	qSTI_MEAN-2A-1	2A	A	126	2A_378801631	378801631	8.72717e-06	T	C	0.0373134	-0.0732222	0.0164673
STI_MEAN	qSTI_MEAN-2A-1	2A	A	127	2A_379106637	379106637	5.22011e-06	C	T	0.0149254	-0.115367	0.0253233
STI_MEAN	qSTI_MEAN-2A-1	2A	A	128	2A_379246595	379246595	5.22011e-06	G	C	0.0149254	-0.115367	0.0253233
STI_MEAN	qSTI_MEAN-2A-1	2A	A	129	2A_379253785	379253785	5.22011e-06	T	C	0.0149254	-0.115367	0.0253233
STI_MEAN	qSTI_MEAN-2A-1	2A	A	130	2A_379465477	379465477	5.22011e-06	T	TA	0.0149254	-0.115367	0.0253233
STI_MEAN	qSTI_MEAN-2A-1	2A	A	131	2A_380001207	380001207	5.22011e-06	T	G	0.0149254	-0.115367	0.0253233
STI_MEAN	qSTI_MEAN-2A-1	2A	A	132	2A_380253229	380253229	5.22011e-06	T	C	0.0149254	-0.115367	0.0253233
STI_MEAN	qSTI_MEAN-2A-1	2A	A	133	2A_380847891	380847891	5.22011e-06	G	A	0.0149254	-0.115367	0.0253233
STI_MEAN	qSTI_MEAN-2B-1	2B	B	1	2B_15724682	15724682	6.77775e-07	G	A	0.0223881	-0.104018	0.0209393
STI_MEAN	qSTI_MEAN-2B-1	2B	B	2	2B_15776765	15776765	5.22011e-06	A	C	0.0149254	-0.115367	0.0253233
STI_MEAN	qSTI_MEAN-2B-1	2B	B	3	2B_15776766	15776766	5.22011e-06	C	A	0.0149254	-0.115367	0.0253233
STI_MEAN	qSTI_MEAN-2B-1	2B	B	4	2B_15776773	15776773	5.22011e-06	G	T	0.0149254	-0.115367	0.0253233
STI_MEAN	qSTI_MEAN-2B-1	2B	B	5	2B_15776776	15776776	5.22011e-06	C	T	0.0149254	-0.115367	0.0253233
STI_MEAN	qSTI_MEAN-2B-1	2B	B	6	2B_15776777	15776777	5.22011e-06	A	C	0.0149254	-0.115367	0.0253233
STI_MEAN	qSTI_MEAN-2B-1	2B	B	7	2B_15776783	15776783	5.22011e-06	C	T	0.0149254	-0.115367	0.0253233
STI_MEAN	qSTI_MEAN-2B-1	2B	B	8	2B_15776787	15776787	5.22011e-06	A	G	0.0149254	-0.115367	0.0253233
STI_MEAN	qSTI_MEAN-2B-1	2B	B	9	2B_15776794	15776794	5.22011e-06	T	C	0.0149254	-0.115367	0.0253233
STI_MEAN	qSTI_MEAN-2B-1	2B	B	10	2B_15776795	15776795	5.22011e-06	G	A	0.0149254	-0.115367	0.0253233
STI_MEAN	qSTI_MEAN-2B-1	2B	B	11	2B_15776797	15776797	5.22011e-06	A	T	0.0149254	-0.115367	0.0253233
STI_MEAN	qSTI_MEAN-2B-1	2B	B	12	2B_15776802	15776802	5.22011e-06	A	G	0.0149254	-0.115367	0.0253233
STI_MEAN	qSTI_MEAN-2B-1	2B	B	13	2B_15776805	15776805	5.22011e-06	GGGC	G	0.0149254	-0.115367	0.0253233
STI_MEAN	qSTI_MEAN-2B-1	2B	B	14	2B_15776808	15776808	5.22011e-06	A	AC	0.0149254	-0.115367	0.0253233
STI_MEAN	qSTI_MEAN-2B-1	2B	B	15	2B_15776810	15776810	5.22011e-06	G	GAT	0.0149254	-0.115367	0.0253233
STI_MEAN	qSTI_MEAN-2B-1	2B	B	16	2B_15776814	15776814	5.22011e-06	C	T	0.0149254	-0.115367	0.0253233
STI_MEAN	qSTI_MEAN-2B-1	2B	B	17	2B_17183731	17183731	5.22011e-06	A	AG	0.0149254	-0.115367	0.0253233
STI_MEAN	qSTI_MEAN-2B-1	2B	B	18	2B_17184974	17184974	5.22011e-06	A	G	0.0149254	-0.115367	0.0253233
STI_MEAN	qSTI_MEAN-2B-1	2B	B	19	2B_17187694	17187694	5.22011e-06	T	C	0.0149254	-0.115367	0.0253233
STI_MEAN	qSTI_MEAN-2B-1	2B	B	20	2B_17189688	17189688	5.22011e-06	A	G	0.0149254	-0.115367	0.0253233
STI_MEAN	qSTI_MEAN-2B-1	2B	B	21	2B_17196122	17196122	5.22011e-06	A	G	0.0149254	-0.115367	0.0253233
STI_MEAN	qSTI_MEAN-2B-1	2B	B	22	2B_17196268	17196268	5.22011e-06	T	C	0.0149254	-0.115367	0.0253233
STI_MEAN	qSTI_MEAN-2B-1	2B	B	23	2B_17199829	17199829	5.22011e-06	C	G	0.0149254	-0.115367	0.0253233
STI_MEAN	qSTI_MEAN-2B-1	2B	B	24	2B_17200872	17200872	5.22011e-06	T	A	0.0149254	-0.115367	0.0253233
STI_MEAN	qSTI_MEAN-2B-1	2B	B	25	2B_17201852	17201852	5.22011e-06	T	C	0.0149254	-0.115367	0.0253233
STI_MEAN	qSTI_MEAN-2B-1	2B	B	26	2B_17206926	17206926	5.22011e-06	A	G	0.0149254	-0.115367	0.0253233
STI_MEAN	qSTI_MEAN-2B-1	2B	B	27	2B_17213966	17213966	5.22011e-06	A	T	0.0149254	-0.115367	0.0253233
STI_MEAN	qSTI_MEAN-2B-1	2B	B	28	2B_17217083	17217083	5.22011e-06	T	C	0.0149254	-0.115367	0.0253233
STI_MEAN	qSTI_MEAN-2B-1	2B	B	29	2B_17217159	17217159	5.22011e-06	T	G	0.0149254	-0.115367	0.0253233
STI_MEAN	qSTI_MEAN-6A-1	6A	A	1	6A_83851017	83851017	6.77775e-07	C	T	0.0223881	-0.104018	0.0209393
STI_MEAN	qSTI_MEAN-6A-1	6A	A	2	6A_83853044	83853044	6.77775e-07	A	G	0.0223881	-0.104018	0.0209393
STI_MEAN	qSTI_MEAN-6A-1	6A	A	3	6A_83912438	83912438	6.77775e-07	C	G	0.0223881	-0.104018	0.0209393
STI_MEAN	qSTI_MEAN-6A-1	6A	A	4	6A_84081541	84081541	6.77775e-07	C	CAAGG	0.0223881	-0.104018	0.0209393
STI_MEAN	qSTI_MEAN-6A-1	6A	A	5	6A_84351940	84351940	6.77775e-07	A	G	0.0223881	-0.104018	0.0209393
STI_MEAN	qSTI_MEAN-6A-1	6A	A	6	6A_84636426	84636426	6.77775e-07	A	G	0.0223881	-0.104018	0.0209393
STI_MEAN	qSTI_MEAN-6A-1	6A	A	7	6A_85431796	85431796	4.50657e-06	A	G	0.0447761	-0.0690726	0.0150599
STI_MEAN	qSTI_MEAN-6A-1	6A	A	8	6A_85898505	85898505	6.77775e-07	A	G	0.0223881	-0.104018	0.0209393
STI_MEAN	qSTI_MEAN-6A-1	6A	A	9	6A_85930250	85930250	3.08296e-06	C	T	0.0298507	-0.0864398	0.0185286
STI_MEAN	qSTI_MEAN-6A-1	6A	A	10	6A_85930325	85930325	6.77775e-07	G	T	0.0223881	-0.104018	0.0209393
STI_MEAN	qSTI_MEAN-6A-1	6A	A	11	6A_85988818	85988818	6.77775e-07	A	G	0.0223881	-0.104018	0.0209393
STI_MEAN	qSTI_MEAN-6A-1	6A	A	12	6A_86117557	86117557	6.77775e-07	C	T	0.0223881	-0.104018	0.0209393
STI_MEAN	qSTI_MEAN-6A-1	6A	A	13	6A_86227065	86227065	6.77775e-07	A	G	0.0223881	-0.104018	0.0209393
STI_MEAN	qSTI_MEAN-6A-1	6A	A	14	6A_86466929	86466929	6.77775e-07	C	T	0.0223881	-0.104018	0.0209393
STI_MEAN	qSTI_MEAN-6A-1	6A	A	15	6A_86656699	86656699	6.77775e-07	A	G	0.0223881	-0.104018	0.0209393
STI_MEAN	qSTI_MEAN-6A-1	6A	A	16	6A_87144875	87144875	6.77775e-07	T	C	0.0223881	-0.104018	0.0209393
STI_MEAN	qSTI_MEAN-6A-1	6A	A	17	6A_87186313	87186313	6.77775e-07	A	G	0.0223881	-0.104018	0.0209393
STI_MEAN	qSTI_MEAN-6A-1	6A	A	18	6A_87664978	87664978	6.77775e-07	T	C	0.0223881	-0.104018	0.0209393
STI_MEAN	qSTI_MEAN-6A-1	6A	A	19	6A_87765969	87765969	1.75565e-06	T	TCCGCAA	0.0447761	-0.0735212	0.015382
STI_MEAN	qSTI_MEAN-6A-1	6A	A	20	6A_87923330	87923330	6.77775e-07	C	T	0.0223881	-0.104018	0.0209393
STI_MEAN	qSTI_MEAN-6A-1	6A	A	21	6A_87929000	87929000	6.77775e-07	T	C	0.0223881	-0.104018	0.0209393
STI_MEAN	qSTI_MEAN-6A-1	6A	A	22	6A_87980614	87980614	6.77775e-07	A	C	0.0223881	-0.104018	0.0209393
STI_MEAN	qSTI_MEAN-6A-1	6A	A	23	6A_87987069	87987069	6.77775e-07	G	A	0.0223881	-0.104018	0.0209393
STI_MEAN	qSTI_MEAN-6A-1	6A	A	24	6A_88016889	88016889	6.77775e-07	A	G	0.0223881	-0.104018	0.0209393
STI_MEAN	qSTI_MEAN-6A-1	6A	A	25	6A_88050417	88050417	6.77775e-07	A	C	0.0223881	-0.104018	0.0209393
STI_MEAN	qSTI_MEAN-6A-1	6A	A	26	6A_88140243	88140243	1.48612e-06	C	T	0.0373134	-0.0790107	0.0164158
STI_MEAN	qSTI_MEAN-6A-1	6A	A	27	6A_88140489	88140489	1.48612e-06	A	G	0.0373134	-0.0790107	0.0164158
STI_MEAN	qSTI_MEAN-6A-1	6A	A	28	6A_88141101	88141101	1.48612e-06	A	G	0.0373134	-0.0790107	0.0164158
STI_MEAN	qSTI_MEAN-6A-1	6A	A	29	6A_88141123	88141123	1.48612e-06	T	C	0.0373134	-0.0790107	0.0164158
STI_MEAN	qSTI_MEAN-6A-1	6A	A	30	6A_88141144	88141144	1.48612e-06	A	G	0.0373134	-0.0790107	0.0164158
STI_MEAN	qSTI_MEAN-6A-1	6A	A	31	6A_88141150	88141150	1.48612e-06	T	C	0.0373134	-0.0790107	0.0164158
STI_MEAN	qSTI_MEAN-6A-1	6A	A	32	6A_88171735	88171735	6.77775e-07	A	G	0.0223881	-0.104018	0.0209393
STI_MEAN	qSTI_MEAN-6A-1	6A	A	33	6A_88186808	88186808	6.77775e-07	T	C	0.0223881	-0.104018	0.0209393
STI_MEAN	qSTI_MEAN-6A-1	6A	A	34	6A_88292223	88292223	6.77775e-07	C	T	0.0223881	-0.104018	0.0209393
STI_MEAN	qSTI_MEAN-6A-1	6A	A	35	6A_88390542	88390542	6.77775e-07	C	T	0.0223881	-0.104018	0.0209393
STI_MEAN	qSTI_MEAN-6A-1	6A	A	36	6A_88398582	88398582	6.77775e-07	A	G	0.0223881	-0.104018	0.0209393
STI_MEAN	qSTI_MEAN-6A-1	6A	A	37	6A_88451282	88451282	6.77775e-07	G	A	0.0223881	-0.104018	0.0209393
STI_MEAN	qSTI_MEAN-6A-1	6A	A	38	6A_88544529	88544529	6.77775e-07	A	G	0.0223881	-0.104018	0.0209393
STI_MEAN	qSTI_MEAN-6A-1	6A	A	39	6A_88590275	88590275	6.77775e-07	G	A	0.0223881	-0.104018	0.0209393
STI_MEAN	qSTI_MEAN-6A-1	6A	A	40	6A_88637331	88637331	6.77775e-07	T	G	0.0223881	-0.104018	0.0209393
STI_MEAN	qSTI_MEAN-6A-1	6A	A	41	6A_88895684	88895684	6.77775e-07	A	G	0.0223881	-0.104018	0.0209393
STI_MEAN	qSTI_MEAN-6A-1	6A	A	42	6A_88900657	88900657	6.77775e-07	T	A	0.0223881	-0.104018	0.0209393
STI_MEAN	qSTI_MEAN-6A-1	6A	A	43	6A_89011401	89011401	6.77775e-07	T	G	0.0223881	-0.104018	0.0209393
STI_MEAN	qSTI_MEAN-6A-1	6A	A	44	6A_89042108	89042108	6.77775e-07	T	C	0.0223881	-0.104018	0.0209393
STI_MEAN	qSTI_MEAN-6A-1	6A	A	45	6A_89073655	89073655	6.77775e-07	T	C	0.0223881	-0.104018	0.0209393
STI_MEAN	qSTI_MEAN-6A-1	6A	A	46	6A_89121586	89121586	6.77775e-07	T	C	0.0223881	-0.104018	0.0209393
STI_MEAN	qSTI_MEAN-6A-1	6A	A	47	6A_89145839	89145839	6.77775e-07	G	A	0.0223881	-0.104018	0.0209393
STI_MEAN	qSTI_MEAN-6A-1	6A	A	48	6A_89203273	89203273	6.77775e-07	A	C	0.0223881	-0.104018	0.0209393
STI_MEAN	qSTI_MEAN-6A-1	6A	A	49	6A_89396464	89396464	6.77775e-07	G	A	0.0223881	-0.104018	0.0209393
STI_MEAN	qSTI_MEAN-6A-1	6A	A	50	6A_89757946	89757946	6.77775e-07	A	G	0.0223881	-0.104018	0.0209393
STI_MEAN	qSTI_MEAN-6A-1	6A	A	51	6A_89819627	89819627	6.77775e-07	C	T	0.0223881	-0.104018	0.0209393
STI_MEAN	qSTI_MEAN-6A-1	6A	A	52	6A_90151824	90151824	1.48612e-06	C	T	0.0373134	-0.0790107	0.0164158
STI_MEAN	qSTI_MEAN-6A-1	6A	A	53	6A_90254503	90254503	6.77775e-07	G	C	0.0223881	-0.104018	0.0209393
STI_MEAN	qSTI_MEAN-6A-1	6A	A	54	6A_90626029	90626029	6.77775e-07	C	T	0.0223881	-0.104018	0.0209393
STI_MEAN	qSTI_MEAN-6A-1	6A	A	55	6A_90626048	90626048	8.53147e-06	A	G	0.0298507	-0.0813141	0.0182671
STI_MEAN	qSTI_MEAN-6A-1	6A	A	56	6A_90626064	90626064	6.77775e-07	T	C	0.0223881	-0.104018	0.0209393
STI_MEAN	qSTI_MEAN-6A-1	6A	A	57	6A_90743778	90743778	6.77775e-07	T	C	0.0223881	-0.104018	0.0209393
STI_MEAN	qSTI_MEAN-6A-1	6A	A	58	6A_90775296	90775296	6.77775e-07	A	G	0.0223881	-0.104018	0.0209393
STI_MEAN	qSTI_MEAN-6A-1	6A	A	59	6A_90914567	90914567	6.77775e-07	A	G	0.0223881	-0.104018	0.0209393
STI_MEAN	qSTI_MEAN-6A-1	6A	A	60	6A_90954545	90954545	6.77775e-07	A	G	0.0223881	-0.104018	0.0209393
STI_MEAN	qSTI_MEAN-6A-1	6A	A	61	6A_91287803	91287803	6.77775e-07	T	C	0.0223881	-0.104018	0.0209393
STI_MEAN	qSTI_MEAN-6A-1	6A	A	62	6A_91426588	91426588	6.77775e-07	T	C	0.0223881	-0.104018	0.0209393
STI_MEAN	qSTI_MEAN-6A-1	6A	A	63	6A_91919459	91919459	6.77775e-07	G	C	0.0223881	-0.104018	0.0209393
STI_MEAN	qSTI_MEAN-6A-1	6A	A	64	6A_92215748	92215748	6.77775e-07	T	C	0.0223881	-0.104018	0.0209393
STI_MEAN	qSTI_MEAN-6A-1	6A	A	65	6A_92272148	92272148	6.77775e-07	T	C	0.0223881	-0.104018	0.0209393
STI_MEAN	qSTI_MEAN-6A-1	6A	A	66	6A_92328815	92328815	6.77775e-07	G	A	0.0223881	-0.104018	0.0209393
STI_MEAN	qSTI_MEAN-6A-1	6A	A	67	6A_92365991	92365991	6.77775e-07	T	C	0.0223881	-0.104018	0.0209393
STI_MEAN	qSTI_MEAN-6A-1	6A	A	68	6A_92576826	92576826	6.77775e-07	C	A	0.0223881	-0.104018	0.0209393
STI_MEAN	qSTI_MEAN-6A-1	6A	A	69	6A_92636797	92636797	6.77775e-07	T	C	0.0223881	-0.104018	0.0209393
STI_MEAN	qSTI_MEAN-6A-1	6A	A	70	6A_92642888	92642888	6.77775e-07	T	C	0.0223881	-0.104018	0.0209393
STI_MEAN	qSTI_MEAN-6A-1	6A	A	71	6A_92691967	92691967	6.77775e-07	TA	T	0.0223881	-0.104018	0.0209393
STI_MEAN	qSTI_MEAN-6A-1	6A	A	72	6A_92710756	92710756	6.77775e-07	A	C	0.0223881	-0.104018	0.0209393
STI_MEAN	qSTI_MEAN-6A-1	6A	A	73	6A_92732466	92732466	6.77775e-07	T	A	0.0223881	-0.104018	0.0209393
STI_MEAN	qSTI_MEAN-6A-1	6A	A	74	6A_92869220	92869220	6.77775e-07	G	GA	0.0223881	-0.104018	0.0209393
STI_MEAN	qSTI_MEAN-6A-1	6A	A	75	6A_93034905	93034905	6.77775e-07	C	G	0.0223881	-0.104018	0.0209393
STI_MEAN	qSTI_MEAN-6A-1	6A	A	76	6A_93123914	93123914	6.77775e-07	C	T	0.0223881	-0.104018	0.0209393
STI_MEAN	qSTI_MEAN-6A-1	6A	A	77	6A_93213616	93213616	6.77775e-07	A	G	0.0223881	-0.104018	0.0209393
STI_MEAN	qSTI_MEAN-6A-1	6A	A	78	6A_93217691	93217691	6.77775e-07	T	C	0.0223881	-0.104018	0.0209393
STI_PH	qSTI_PH-5A-1	5A	A	1	5A_552743038	552743038	5.50302e-06	A	C	0.440299	0.0261827	0.00576124
STI_PH	qSTI_PH-5A-1	5A	A	2	5A_552745833	552745833	5.50302e-06	C	T	0.440299	0.0261827	0.00576124
STI_PH	qSTI_PH-5A-1	5A	A	3	5A_552759437	552759437	5.50302e-06	A	G	0.440299	0.0261827	0.00576124
STI_PH	qSTI_PH-5A-1	5A	A	4	5A_552762130	552762130	5.50302e-06	T	C	0.440299	0.0261827	0.00576124
STI_PH	qSTI_PH-5A-1	5A	A	5	5A_552763199	552763199	5.45302e-06	C	T	0.447761	0.0261523	0.00575211
STI_PH	qSTI_PH-5A-1	5A	A	6	5A_552765863	552765863	5.45302e-06	T	C	0.447761	0.0261523	0.00575211
STI_PH	qSTI_PH-5A-1	5A	A	7	5A_552765900	552765900	5.45302e-06	T	C	0.447761	0.0261523	0.00575211
STI_PH	qSTI_PH-5A-1	5A	A	8	5A_552766073	552766073	5.50302e-06	C	T	0.440299	0.0261827	0.00576124
STI_PH	qSTI_PH-5A-1	5A	A	9	5A_552766341	552766341	5.50302e-06	G	T	0.440299	0.0261827	0.00576124
STI_PH	qSTI_PH-5A-1	5A	A	10	5A_552766443	552766443	5.50302e-06	C	G	0.440299	0.0261827	0.00576124
STI_PH	qSTI_PH-5A-1	5A	A	11	5A_552766581	552766581	5.50302e-06	G	A	0.440299	0.0261827	0.00576124
STI_PH	qSTI_PH-5A-1	5A	A	12	5A_552766605	552766605	5.50302e-06	A	G	0.440299	0.0261827	0.00576124
STI_PH	qSTI_PH-5A-1	5A	A	13	5A_552766638	552766638	5.45302e-06	T	C	0.447761	0.0261523	0.00575211
STI_PH	qSTI_PH-5A-1	5A	A	14	5A_552766678	552766678	5.50302e-06	C	G	0.440299	0.0261827	0.00576124
STI_PH	qSTI_PH-5A-1	5A	A	15	5A_552766769	552766769	5.50302e-06	A	G	0.440299	0.0261827	0.00576124
STI_PH	qSTI_PH-5A-1	5A	A	16	5A_552766806	552766806	5.50302e-06	C	T	0.440299	0.0261827	0.00576124
STI_PH	qSTI_PH-5A-1	5A	A	17	5A_552766826	552766826	5.50302e-06	A	G	0.440299	0.0261827	0.00576124
STI_PH	qSTI_PH-5A-1	5A	A	18	5A_552766835	552766835	5.50302e-06	A	G	0.440299	0.0261827	0.00576124
STI_PH	qSTI_PH-5A-1	5A	A	19	5A_552766870	552766870	5.50302e-06	T	C	0.440299	0.0261827	0.00576124
STI_PH	qSTI_PH-5A-1	5A	A	20	5A_552767019	552767019	5.29926e-06	CT	C	0.432836	0.0262688	0.00577009
STI_PH	qSTI_PH-5A-1	5A	A	21	5A_552767188	552767188	5.50302e-06	T	A	0.440299	0.0261827	0.00576124
STI_PH	qSTI_PH-5A-1	5A	A	22	5A_552767201	552767201	5.50302e-06	T	C	0.440299	0.0261827	0.00576124
STI_PH	qSTI_PH-5A-1	5A	A	23	5A_552767266	552767266	5.50302e-06	T	C	0.440299	0.0261827	0.00576124
STI_PH	qSTI_PH-5A-1	5A	A	24	5A_552767776	552767776	5.50302e-06	T	C	0.440299	0.0261827	0.00576124
STI_PH	qSTI_PH-5A-1	5A	A	25	5A_552767850	552767850	5.50302e-06	T	C	0.440299	0.0261827	0.00576124
STI_PH	qSTI_PH-5A-1	5A	A	26	5A_552768234	552768234	5.45302e-06	C	T	0.447761	0.0261523	0.00575211
STI_PH	qSTI_PH-5A-1	5A	A	27	5A_552768270	552768270	5.50302e-06	T	A	0.440299	0.0261827	0.00576124
STI_PH	qSTI_PH-5A-1	5A	A	28	5A_552768344	552768344	5.50302e-06	G	A	0.440299	0.0261827	0.00576124
STI_PH	qSTI_PH-5A-1	5A	A	29	5A_552768366	552768366	5.50302e-06	T	C	0.440299	0.0261827	0.00576124
STI_PH	qSTI_PH-5A-1	5A	A	30	5A_552768502	552768502	5.50302e-06	T	C	0.440299	0.0261827	0.00576124
STI_PH	qSTI_PH-5A-1	5A	A	31	5A_552768784	552768784	5.45302e-06	T	C	0.447761	0.0261523	0.00575211
STI_PH	qSTI_PH-5A-1	5A	A	32	5A_552769196	552769196	5.45302e-06	A	G	0.447761	0.0261523	0.00575211
STI_PH	qSTI_PH-5A-1	5A	A	33	5A_552769208	552769208	5.45302e-06	A	G	0.447761	0.0261523	0.00575211
STI_PH	qSTI_PH-5A-1	5A	A	34	5A_552769343	552769343	5.45302e-06	T	C	0.447761	0.0261523	0.00575211
STI_PH	qSTI_PH-5A-1	5A	A	35	5A_552770026	552770026	5.45302e-06	C	A	0.447761	0.0261523	0.00575211
STI_PH	qSTI_PH-5A-1	5A	A	36	5A_552770329	552770329	5.50302e-06	T	C	0.440299	0.0261827	0.00576124
STI_PH	qSTI_PH-5A-1	5A	A	37	5A_552770330	552770330	5.50302e-06	C	T	0.440299	0.0261827	0.00576124
STI_PH	qSTI_PH-5A-1	5A	A	38	5A_552770623	552770623	5.50302e-06	G	A	0.440299	0.0261827	0.00576124
STI_PH	qSTI_PH-5A-1	5A	A	39	5A_552770632	552770632	5.50302e-06	T	C	0.440299	0.0261827	0.00576124
STI_PH	qSTI_PH-5A-1	5A	A	40	5A_552770744	552770744	5.50302e-06	A	C	0.440299	0.0261827	0.00576124
STI_PH	qSTI_PH-5A-1	5A	A	41	5A_552770881	552770881	5.50302e-06	G	A	0.440299	0.0261827	0.00576124
STI_PH	qSTI_PH-5A-1	5A	A	42	5A_552770921	552770921	5.50302e-06	C	T	0.440299	0.0261827	0.00576124
STI_PH	qSTI_PH-5A-1	5A	A	43	5A_552771895	552771895	5.50302e-06	C	T	0.440299	0.0261827	0.00576124
STI_PH	qSTI_PH-5A-1	5A	A	44	5A_552772383	552772383	5.50302e-06	C	A	0.440299	0.0261827	0.00576124
STI_PH	qSTI_PH-5A-1	5A	A	45	5A_552772412	552772412	5.50302e-06	C	T	0.440299	0.0261827	0.00576124
STI_PH	qSTI_PH-5A-1	5A	A	46	5A_552772643	552772643	5.50302e-06	G	A	0.440299	0.0261827	0.00576124
STI_PH	qSTI_PH-5A-1	5A	A	47	5A_552772831	552772831	5.50302e-06	T	C	0.440299	0.0261827	0.00576124
STI_PH	qSTI_PH-5A-1	5A	A	48	5A_552772921	552772921	5.50302e-06	G	A	0.440299	0.0261827	0.00576124
STI_PH	qSTI_PH-5A-1	5A	A	49	5A_552773019	552773019	5.50302e-06	G	T	0.440299	0.0261827	0.00576124
STI_PH	qSTI_PH-5A-1	5A	A	50	5A_552773520	552773520	5.50302e-06	A	G	0.440299	0.0261827	0.00576124
STI_PH	qSTI_PH-5A-1	5A	A	51	5A_552773613	552773613	5.50302e-06	A	G	0.440299	0.0261827	0.00576124
STI_PH	qSTI_PH-5A-1	5A	A	52	5A_552773837	552773837	5.50302e-06	G	A	0.440299	0.0261827	0.00576124
STI_PH	qSTI_PH-5A-1	5A	A	53	5A_552774052	552774052	5.50302e-06	T	C	0.440299	0.0261827	0.00576124
STI_PH	qSTI_PH-5A-1	5A	A	54	5A_552774057	552774057	5.50302e-06	A	G	0.440299	0.0261827	0.00576124
STI_PH	qSTI_PH-5A-1	5A	A	55	5A_552774783	552774783	5.50302e-06	G	A	0.440299	0.0261827	0.00576124
STI_PH	qSTI_PH-5A-1	5A	A	56	5A_552774788	552774788	5.50302e-06	C	T	0.440299	0.0261827	0.00576124
STI_PH	qSTI_PH-5A-1	5A	A	57	5A_552775488	552775488	5.50302e-06	C	T	0.440299	0.0261827	0.00576124
STI_PH	qSTI_PH-5A-1	5A	A	58	5A_552775855	552775855	5.0253e-06	T	C	0.432836	0.0263313	0.00576969
STI_PH	qSTI_PH-5A-1	5A	A	59	5A_552775937	552775937	5.50302e-06	G	A	0.440299	0.0261827	0.00576124
STI_PH	qSTI_PH-5A-1	5A	A	60	5A_552777923	552777923	5.50302e-06	G	A	0.440299	0.0261827	0.00576124
STI_PH	qSTI_PH-5A-1	5A	A	61	5A_552778080	552778080	1.11024e-06	T	C	0.343284	0.0293136	0.00601797
STI_PH	qSTI_PH-5A-1	5A	A	62	5A_552780088	552780088	5.50302e-06	C	T	0.440299	0.0261827	0.00576124
STI_PH	qSTI_PH-5A-1	5A	A	63	5A_552780182	552780182	5.50302e-06	G	A	0.440299	0.0261827	0.00576124
STI_PH	qSTI_PH-5A-1	5A	A	64	5A_552780500	552780500	5.50302e-06	G	A	0.440299	0.0261827	0.00576124
STI_PH	qSTI_PH-5A-1	5A	A	65	5A_552780603	552780603	2.8533e-06	T	C	0.440299	0.0269618	0.0057597
STI_PH	qSTI_PH-5A-1	5A	A	66	5A_552780658	552780658	5.45302e-06	A	G	0.447761	0.0261523	0.00575211
STI_PH	qSTI_PH-5A-1	5A	A	67	5A_552780683	552780683	5.50302e-06	T	C	0.440299	0.0261827	0.00576124
STI_PH	qSTI_PH-5A-1	5A	A	68	5A_552780692	552780692	5.50302e-06	T	G	0.440299	0.0261827	0.00576124
STI_PH	qSTI_PH-5A-1	5A	A	69	5A_552780716	552780716	5.50302e-06	G	C	0.440299	0.0261827	0.00576124
STI_PH	qSTI_PH-5A-1	5A	A	70	5A_552780718	552780718	5.50302e-06	G	A	0.440299	0.0261827	0.00576124
STI_PH	qSTI_PH-5A-1	5A	A	71	5A_552782663	552782663	5.29926e-06	C	T	0.432836	0.0262688	0.00577009
STI_PH	qSTI_PH-5A-1	5A	A	72	5A_552786470	552786470	5.50302e-06	A	G	0.440299	0.0261827	0.00576124
STI_PH	qSTI_PH-5A-1	5A	A	73	5A_552786754	552786754	5.50302e-06	G	A	0.440299	0.0261827	0.00576124
STI_PH	qSTI_PH-5A-1	5A	A	74	5A_552786887	552786887	5.50302e-06	C	A	0.440299	0.0261827	0.00576124
STI_PH	qSTI_PH-5A-1	5A	A	75	5A_552788642	552788642	3.99398e-06	T	C	0.41791	0.0267218	0.00579435
STI_PH	qSTI_PH-5A-1	5A	A	76	5A_552789224	552789224	5.50302e-06	A	G	0.440299	0.0261827	0.00576124
STI_PH	qSTI_PH-5A-1	5A	A	77	5A_552789341	552789341	5.50302e-06	C	G	0.440299	0.0261827	0.00576124
STI_PH	qSTI_PH-5A-1	5A	A	78	5A_552789468	552789468	5.50302e-06	G	C	0.440299	0.0261827	0.00576124
STI_PH	qSTI_PH-5A-1	5A	A	79	5A_552790138	552790138	5.50302e-06	C	G	0.440299	0.0261827	0.00576124
STI_PH	qSTI_PH-5A-1	5A	A	80	5A_552790443	552790443	5.50302e-06	G	A	0.440299	0.0261827	0.00576124
STI_PH	qSTI_PH-5A-1	5A	A	81	5A_552790479	552790479	5.50302e-06	T	G	0.440299	0.0261827	0.00576124
STI_PH	qSTI_PH-5A-1	5A	A	82	5A_552790672	552790672	5.50302e-06	T	TCC	0.440299	0.0261827	0.00576124
STI_PH	qSTI_PH-5A-1	5A	A	83	5A_552791067	552791067	5.50302e-06	A	G	0.440299	0.0261827	0.00576124
STI_PH	qSTI_PH-5A-1	5A	A	84	5A_552791216	552791216	5.45302e-06	C	T	0.447761	0.0261523	0.00575211
STI_PH	qSTI_PH-5A-1	5A	A	85	5A_552791434	552791434	5.45302e-06	C	T	0.447761	0.0261523	0.00575211
STI_PH	qSTI_PH-5A-1	5A	A	86	5A_552791847	552791847	6.26215e-06	G	A	0.432836	0.0261189	0.00578192
STI_PH	qSTI_PH-5A-1	5A	A	87	5A_552792216	552792216	5.45302e-06	C	T	0.447761	0.0261523	0.00575211
STI_PH	qSTI_PH-5A-1	5A	A	88	5A_552792474	552792474	5.45302e-06	G	T	0.447761	0.0261523	0.00575211
STI_PH	qSTI_PH-5A-1	5A	A	89	5A_552792671	552792671	5.45302e-06	C	T	0.447761	0.0261523	0.00575211
STI_PH	qSTI_PH-5A-1	5A	A	90	5A_552792675	552792675	5.45302e-06	T	C	0.447761	0.0261523	0.00575211
STI_PH	qSTI_PH-5A-1	5A	A	91	5A_552793308	552793308	5.45302e-06	A	G	0.447761	0.0261523	0.00575211
STI_PH	qSTI_PH-5A-1	5A	A	92	5A_552793465	552793465	5.45302e-06	C	T	0.447761	0.0261523	0.00575211
STI_PH	qSTI_PH-5A-1	5A	A	93	5A_552793722	552793722	4.14651e-06	T	C	0.432836	0.0266095	0.00577977
STI_PH	qSTI_PH-5A-1	5A	A	94	5A_552794054	552794054	5.50302e-06	C	A	0.440299	0.0261827	0.00576124
STI_PH	qSTI_PH-5A-1	5A	A	95	5A_552794211	552794211	2.85982e-06	T	G	0.432836	0.0270091	0.00577038
STI_PH	qSTI_PH-5A-1	5A	A	96	5A_552794657	552794657	5.50302e-06	C	T	0.440299	0.0261827	0.00576124
STI_PH	qSTI_PH-5A-1	5A	A	97	5A_552794856	552794856	5.45302e-06	A	G	0.447761	0.0261523	0.00575211
STI_PH	qSTI_PH-5A-1	5A	A	98	5A_552794879	552794879	5.45302e-06	G	T	0.447761	0.0261523	0.00575211
STI_PH	qSTI_PH-5A-1	5A	A	99	5A_552794948	552794948	5.50302e-06	T	C	0.440299	0.0261827	0.00576124
STI_PH	qSTI_PH-5A-1	5A	A	100	5A_552795085	552795085	5.50302e-06	T	C	0.440299	0.0261827	0.00576124
STI_PH	qSTI_PH-5A-1	5A	A	101	5A_552795365	552795365	5.50302e-06	G	T	0.440299	0.0261827	0.00576124
STI_PH	qSTI_PH-5A-1	5A	A	102	5A_552795643	552795643	5.50302e-06	T	C	0.440299	0.0261827	0.00576124
STI_PH	qSTI_PH-5A-1	5A	A	103	5A_552795726	552795726	5.50302e-06	T	C	0.440299	0.0261827	0.00576124
STI_PH	qSTI_PH-5A-1	5A	A	104	5A_552797115	552797115	5.50302e-06	A	G	0.440299	0.0261827	0.00576124
STI_PH	qSTI_PH-5A-1	5A	A	105	5A_552797173	552797173	5.50302e-06	A	G	0.440299	0.0261827	0.00576124
STI_PH	qSTI_PH-5A-1	5A	A	106	5A_552798275	552798275	2.48678e-06	CT	C	0.432836	0.0271439	0.00576401
STI_PH	qSTI_PH-5A-1	5A	A	107	5A_552799108	552799108	5.50302e-06	G	T	0.440299	0.0261827	0.00576124
STI_PH	qSTI_PH-5A-1	5A	A	108	5A_552799402	552799402	5.50302e-06	G	A	0.440299	0.0261827	0.00576124
STI_PH	qSTI_PH-5A-1	5A	A	109	5A_552801052	552801052	5.50302e-06	G	C	0.440299	0.0261827	0.00576124
STI_PH	qSTI_PH-5A-1	5A	A	110	5A_552801788	552801788	3.44853e-06	C	T	0.41791	0.0269303	0.0058013
STI_PH	qSTI_PH-5A-1	5A	A	111	5A_552802705	552802705	5.50302e-06	C	A	0.440299	0.0261827	0.00576124
STI_PH	qSTI_PH-5A-1	5A	A	112	5A_552802856	552802856	5.50302e-06	C	T	0.440299	0.0261827	0.00576124
STI_PH	qSTI_PH-5A-1	5A	A	113	5A_552802886	552802886	5.50302e-06	A	C	0.440299	0.0261827	0.00576124
STI_PH	qSTI_PH-5A-1	5A	A	114	5A_552802927	552802927	5.50302e-06	C	T	0.440299	0.0261827	0.00576124
STI_PH	qSTI_PH-5A-1	5A	A	115	5A_552805199	552805199	6.39451e-06	C	T	0.447761	0.0259306	0.00574588
STI_PH	qSTI_PH-5A-1	5A	A	116	5A_552805631	552805631	5.50302e-06	C	T	0.440299	0.0261827	0.00576124
STI_PH	qSTI_PH-5A-1	5A	A	117	5A_552806367	552806367	5.50302e-06	T	A	0.440299	0.0261827	0.00576124
STI_PH	qSTI_PH-5A-1	5A	A	118	5A_552806600	552806600	4.14651e-06	G	C	0.432836	0.0266095	0.00577977
STI_PH	qSTI_PH-5A-1	5A	A	119	5A_552806966	552806966	5.50302e-06	T	G	0.440299	0.0261827	0.00576124
STI_PH	qSTI_PH-5A-1	5A	A	120	5A_552807618	552807618	5.45302e-06	C	T	0.447761	0.0261523	0.00575211
STI_PH	qSTI_PH-5A-1	5A	A	121	5A_552807625	552807625	5.45302e-06	A	T	0.447761	0.0261523	0.00575211
STI_PH	qSTI_PH-5A-1	5A	A	122	5A_552807728	552807728	5.50302e-06	T	C	0.440299	0.0261827	0.00576124
STI_PH	qSTI_PH-5A-1	5A	A	123	5A_552808147	552808147	5.50302e-06	A	G	0.440299	0.0261827	0.00576124
STI_PH	qSTI_PH-5A-1	5A	A	124	5A_552808165	552808165	5.50302e-06	G	A	0.440299	0.0261827	0.00576124
STI_PH	qSTI_PH-5A-1	5A	A	125	5A_552808885	552808885	5.50302e-06	G	A	0.440299	0.0261827	0.00576124
STI_PH	qSTI_PH-5A-1	5A	A	126	5A_552809130	552809130	5.50302e-06	C	A	0.440299	0.0261827	0.00576124
STI_PH	qSTI_PH-5A-1	5A	A	127	5A_552809150	552809150	5.50302e-06	A	G	0.440299	0.0261827	0.00576124
STI_PH	qSTI_PH-5A-1	5A	A	128	5A_552809480	552809480	5.50302e-06	A	G	0.440299	0.0261827	0.00576124
STI_PH	qSTI_PH-5A-1	5A	A	129	5A_552809574	552809574	5.45302e-06	T	C	0.447761	0.0261523	0.00575211
STI_PH	qSTI_PH-5A-1	5A	A	130	5A_552809673	552809673	5.50302e-06	A	G	0.440299	0.0261827	0.00576124
STI_PH	qSTI_PH-5A-1	5A	A	131	5A_552811431	552811431	5.50302e-06	C	T	0.440299	0.0261827	0.00576124
STI_PH	qSTI_PH-5A-1	5A	A	132	5A_552811708	552811708	5.50302e-06	G	C	0.440299	0.0261827	0.00576124
STI_PH	qSTI_PH-5A-1	5A	A	133	5A_552811731	552811731	5.50302e-06	T	C	0.440299	0.0261827	0.00576124
STI_PH	qSTI_PH-5A-1	5A	A	134	5A_552813158	552813158	5.45302e-06	A	G	0.447761	0.0261523	0.00575211
STI_PH	qSTI_PH-5A-1	5A	A	135	5A_552814285	552814285	5.50302e-06	A	C	0.440299	0.0261827	0.00576124
STI_PH	qSTI_PH-5A-1	5A	A	136	5A_552814758	552814758	5.50302e-06	A	G	0.440299	0.0261827	0.00576124
STI_PH	qSTI_PH-5A-1	5A	A	137	5A_552815130	552815130	5.50302e-06	C	T	0.440299	0.0261827	0.00576124
STI_PH	qSTI_PH-5A-1	5A	A	138	5A_552815177	552815177	5.50302e-06	T	C	0.440299	0.0261827	0.00576124
STI_PH	qSTI_PH-5A-1	5A	A	139	5A_552815405	552815405	5.50302e-06	A	G	0.440299	0.0261827	0.00576124
STI_PH	qSTI_PH-5A-1	5A	A	140	5A_552815569	552815569	1.96955e-06	C	G	0.380597	0.0279536	0.00587689
STI_PH	qSTI_PH-5A-1	5A	A	141	5A_552815620	552815620	4.34153e-06	A	G	0.350746	0.0275342	0.0059931
STI_PH	qSTI_PH-5A-1	5A	A	142	5A_552816127	552816127	5.50302e-06	G	T	0.440299	0.0261827	0.00576124
STI_PH	qSTI_PH-5A-1	5A	A	143	5A_552816799	552816799	5.50302e-06	A	C	0.440299	0.0261827	0.00576124
STI_PH	qSTI_PH-5A-1	5A	A	144	5A_552816825	552816825	5.50302e-06	C	T	0.440299	0.0261827	0.00576124
STI_PH	qSTI_PH-5A-1	5A	A	145	5A_552816911	552816911	5.50302e-06	A	G	0.440299	0.0261827	0.00576124
STI_PH	qSTI_PH-5A-1	5A	A	146	5A_552817361	552817361	5.50302e-06	G	A	0.440299	0.0261827	0.00576124
STI_PH	qSTI_PH-5A-1	5A	A	147	5A_552817646	552817646	5.50302e-06	G	C	0.440299	0.0261827	0.00576124
STI_PH	qSTI_PH-5A-1	5A	A	148	5A_552817693	552817693	5.50302e-06	G	GGC	0.440299	0.0261827	0.00576124
STI_PH	qSTI_PH-5A-1	5A	A	149	5A_552817858	552817858	5.50302e-06	A	G	0.440299	0.0261827	0.00576124
STI_PH	qSTI_PH-5A-1	5A	A	150	5A_552817939	552817939	5.45302e-06	A	G	0.447761	0.0261523	0.00575211
STI_PH	qSTI_PH-5A-1	5A	A	151	5A_552818001	552818001	5.45302e-06	C	T	0.447761	0.0261523	0.00575211
STI_PH	qSTI_PH-5A-1	5A	A	152	5A_552818173	552818173	5.45302e-06	C	T	0.447761	0.0261523	0.00575211
STI_PH	qSTI_PH-5A-1	5A	A	153	5A_552818266	552818266	5.45302e-06	A	G	0.447761	0.0261523	0.00575211
STI_PH	qSTI_PH-5A-1	5A	A	154	5A_552818417	552818417	5.45302e-06	T	C	0.447761	0.0261523	0.00575211
STI_PH	qSTI_PH-5A-1	5A	A	155	5A_552818515	552818515	5.45302e-06	T	C	0.447761	0.0261523	0.00575211
STI_PH	qSTI_PH-5A-1	5A	A	156	5A_552818601	552818601	5.45302e-06	A	G	0.447761	0.0261523	0.00575211
STI_PH	qSTI_PH-5A-1	5A	A	157	5A_552818844	552818844	5.45302e-06	A	G	0.447761	0.0261523	0.00575211
STI_PH	qSTI_PH-5A-1	5A	A	158	5A_552818891	552818891	5.45302e-06	G	A	0.447761	0.0261523	0.00575211
STI_PH	qSTI_PH-5A-1	5A	A	159	5A_552819234	552819234	5.50302e-06	T	C	0.440299	0.0261827	0.00576124
STI_PH	qSTI_PH-5A-1	5A	A	160	5A_552819236	552819236	5.50302e-06	G	A	0.440299	0.0261827	0.00576124
STI_PH	qSTI_PH-5A-1	5A	A	161	5A_552873308	552873308	4.01878e-06	A	C	0.440299	0.0265427	0.00575713
STI_PH	qSTI_PH-5A-1	5A	A	162	5A_552882126	552882126	5.60312e-06	T	A	0.5	0.0259102	0.00570604
STI_PH	qSTI_PH-5A-1	5A	A	163	5A_552886305	552886305	5.50302e-06	A	G	0.440299	0.0261827	0.00576124
STI_PH	qSTI_PH-5A-1	5A	A	164	5A_552887466	552887466	5.50302e-06	A	G	0.440299	0.0261827	0.00576124
STI_PH	qSTI_PH-5A-1	5A	A	165	5A_552969156	552969156	6.80388e-06	C	T	0.410448	0.0261905	0.00582045
STI_PH	qSTI_PH-5A-1	5A	A	166	5A_552969983	552969983	6.84314e-06	C	T	0.41791	0.0260518	0.00579122
STI_RL	qSTI_RL-2B-1	2B	B	1	2B_121637061	121637061	9.50469e-06	G	T	0.0149254	0.108457	0.0244928
STI_RL	qSTI_RL-2B-1	2B	B	2	2B_121637085	121637085	9.50469e-06	TC	T	0.0149254	0.108457	0.0244928
STI_RL	qSTI_RL-2B-1	2B	B	3	2B_121637096	121637096	9.50469e-06	C	T	0.0149254	0.108457	0.0244928
STI_RL	qSTI_RL-2B-1	2B	B	4	2B_121638694	121638694	9.50469e-06	A	G	0.0149254	0.108457	0.0244928
STI_RL	qSTI_RL-2B-1	2B	B	5	2B_121638814	121638814	9.50469e-06	C	T	0.0149254	0.108457	0.0244928
STI_RL	qSTI_RL-2B-1	2B	B	6	2B_121638829	121638829	9.50469e-06	A	G	0.0149254	0.108457	0.0244928
STI_RL	qSTI_RL-2B-1	2B	B	7	2B_121638851	121638851	9.50469e-06	T	C	0.0149254	0.108457	0.0244928
STI_RL	qSTI_RL-2B-1	2B	B	8	2B_121640860	121640860	9.50469e-06	T	G	0.0149254	0.108457	0.0244928
STI_RL	qSTI_RL-2B-1	2B	B	9	2B_121640881	121640881	9.50469e-06	A	G	0.0149254	0.108457	0.0244928
STI_RL	qSTI_RL-2B-1	2B	B	10	2B_121642432	121642432	9.50469e-06	C	T	0.0149254	0.108457	0.0244928
STI_RL	qSTI_RL-2B-1	2B	B	11	2B_121642549	121642549	9.50469e-06	G	A	0.0149254	0.108457	0.0244928
STI_RL	qSTI_RL-2B-1	2B	B	12	2B_121642574	121642574	9.50469e-06	T	C	0.0149254	0.108457	0.0244928
STI_RL	qSTI_RL-2B-1	2B	B	13	2B_121642654	121642654	9.50469e-06	T	C	0.0149254	0.108457	0.0244928
STI_RL	qSTI_RL-2B-1	2B	B	14	2B_121643203	121643203	9.50469e-06	A	G	0.0149254	0.108457	0.0244928
STI_RL	qSTI_RL-2B-1	2B	B	15	2B_121643209	121643209	9.50469e-06	G	A	0.0149254	0.108457	0.0244928
STI_RL	qSTI_RL-2B-1	2B	B	16	2B_121643240	121643240	9.50469e-06	A	G	0.0149254	0.108457	0.0244928
STI_RL	qSTI_RL-2B-1	2B	B	17	2B_121643337	121643337	9.50469e-06	G	T	0.0149254	0.108457	0.0244928
STI_RL	qSTI_RL-2B-1	2B	B	18	2B_121643372	121643372	9.50469e-06	C	T	0.0149254	0.108457	0.0244928
STI_RL	qSTI_RL-2B-1	2B	B	19	2B_121643392	121643392	9.50469e-06	G	A	0.0149254	0.108457	0.0244928
STI_RL	qSTI_RL-2B-1	2B	B	20	2B_121643466	121643466	9.50469e-06	C	T	0.0149254	0.108457	0.0244928
STI_RL	qSTI_RL-2B-1	2B	B	21	2B_121643789	121643789	9.50469e-06	C	G	0.0149254	0.108457	0.0244928
STI_RL	qSTI_RL-2B-1	2B	B	22	2B_121645279	121645279	9.50469e-06	T	C	0.0149254	0.108457	0.0244928
STI_RL	qSTI_RL-2B-1	2B	B	23	2B_121645367	121645367	9.50469e-06	C	T	0.0149254	0.108457	0.0244928
STI_RL	qSTI_RL-2B-1	2B	B	24	2B_121645370	121645370	9.50469e-06	G	C	0.0149254	0.108457	0.0244928
STI_RL	qSTI_RL-2B-1	2B	B	25	2B_121645385	121645385	9.50469e-06	T	C	0.0149254	0.108457	0.0244928
STI_RL	qSTI_RL-2B-1	2B	B	26	2B_121647686	121647686	9.50469e-06	T	C	0.0149254	0.108457	0.0244928
STI_RL	qSTI_RL-2B-1	2B	B	27	2B_121650222	121650222	9.50469e-06	T	C	0.0149254	0.108457	0.0244928
STI_RL	qSTI_RL-2B-1	2B	B	28	2B_121651786	121651786	9.50469e-06	A	G	0.0149254	0.108457	0.0244928
STI_RL	qSTI_RL-2B-1	2B	B	29	2B_121652831	121652831	9.50469e-06	C	T	0.0149254	0.108457	0.0244928
STI_RL	qSTI_RL-2B-1	2B	B	30	2B_121653358	121653358	9.50469e-06	C	T	0.0149254	0.108457	0.0244928
STI_RL	qSTI_RL-2B-1	2B	B	31	2B_121653417	121653417	9.50469e-06	T	C	0.0149254	0.108457	0.0244928
STI_RL	qSTI_RL-2B-1	2B	B	32	2B_121653451	121653451	9.50469e-06	G	A	0.0149254	0.108457	0.0244928
STI_RL	qSTI_RL-2B-1	2B	B	33	2B_121653566	121653566	9.50469e-06	A	T	0.0149254	0.108457	0.0244928
STI_RL	qSTI_RL-2B-1	2B	B	34	2B_121653595	121653595	9.50469e-06	G	A	0.0149254	0.108457	0.0244928
STI_RL	qSTI_RL-2B-1	2B	B	35	2B_121653624	121653624	9.50469e-06	G	A	0.0149254	0.108457	0.0244928
STI_RL	qSTI_RL-2B-1	2B	B	36	2B_121657409	121657409	9.50469e-06	G	A	0.0149254	0.108457	0.0244928
STI_RL	qSTI_RL-2B-1	2B	B	37	2B_121657425	121657425	9.50469e-06	C	T	0.0149254	0.108457	0.0244928
STI_RL	qSTI_RL-2B-1	2B	B	38	2B_121657451	121657451	9.50469e-06	T	C	0.0149254	0.108457	0.0244928
STI_RL	qSTI_RL-2B-1	2B	B	39	2B_121658406	121658406	9.50469e-06	C	T	0.0149254	0.108457	0.0244928
STI_RL	qSTI_RL-2B-1	2B	B	40	2B_121658442	121658442	9.50469e-06	G	A	0.0149254	0.108457	0.0244928
STI_RL	qSTI_RL-2B-1	2B	B	41	2B_121658453	121658453	9.50469e-06	C	T	0.0149254	0.108457	0.0244928
STI_RL	qSTI_RL-2B-1	2B	B	42	2B_121658471	121658471	9.50469e-06	G	T	0.0149254	0.108457	0.0244928
STI_RL	qSTI_RL-2B-1	2B	B	43	2B_121658562	121658562	9.50469e-06	A	G	0.0149254	0.108457	0.0244928
STI_RL	qSTI_RL-2B-1	2B	B	44	2B_121658639	121658639	9.50469e-06	G	A	0.0149254	0.108457	0.0244928
STI_RL	qSTI_RL-2B-1	2B	B	45	2B_121658655	121658655	9.50469e-06	G	A	0.0149254	0.108457	0.0244928
STI_RL	qSTI_RL-2B-1	2B	B	46	2B_121658668	121658668	9.50469e-06	T	C	0.0149254	0.108457	0.0244928
STI_RL	qSTI_RL-2B-1	2B	B	47	2B_121658696	121658696	9.50469e-06	C	T	0.0149254	0.108457	0.0244928
STI_RL	qSTI_RL-2B-1	2B	B	48	2B_121658700	121658700	9.50469e-06	G	A	0.0149254	0.108457	0.0244928
STI_RL	qSTI_RL-2B-1	2B	B	49	2B_121666426	121666426	9.50469e-06	A	G	0.0149254	0.108457	0.0244928
STI_RL	qSTI_RL-2B-1	2B	B	50	2B_121666431	121666431	9.50469e-06	A	G	0.0149254	0.108457	0.0244928
STI_RL	qSTI_RL-2B-1	2B	B	51	2B_121667323	121667323	9.50469e-06	A	C	0.0149254	0.108457	0.0244928
STI_RL	qSTI_RL-2B-1	2B	B	52	2B_121667420	121667420	9.50469e-06	T	C	0.0149254	0.108457	0.0244928
STI_RL	qSTI_RL-2B-1	2B	B	53	2B_121667858	121667858	9.50469e-06	A	G	0.0149254	0.108457	0.0244928
STI_RL	qSTI_RL-2B-1	2B	B	54	2B_121667880	121667880	9.50469e-06	T	C	0.0149254	0.108457	0.0244928
STI_RL	qSTI_RL-2B-1	2B	B	55	2B_121668665	121668665	9.50469e-06	G	A	0.0149254	0.108457	0.0244928
STI_RL	qSTI_RL-2B-1	2B	B	56	2B_121678161	121678161	9.50469e-06	C	T	0.0149254	0.108457	0.0244928
STI_RL	qSTI_RL-2B-1	2B	B	57	2B_121680014	121680014	9.50469e-06	T	C	0.0149254	0.108457	0.0244928
STI_RL	qSTI_RL-2B-1	2B	B	58	2B_121680043	121680043	9.50469e-06	C	T	0.0149254	0.108457	0.0244928
STI_RL	qSTI_RL-2B-1	2B	B	59	2B_121680068	121680068	9.50469e-06	C	T	0.0149254	0.108457	0.0244928
STI_RL	qSTI_RL-2B-1	2B	B	60	2B_121680192	121680192	9.50469e-06	G	A	0.0149254	0.108457	0.0244928
STI_RL	qSTI_RL-2B-1	2B	B	61	2B_121680628	121680628	9.50469e-06	A	G	0.0149254	0.108457	0.0244928
STI_RL	qSTI_RL-2B-1	2B	B	62	2B_121681620	121681620	9.50469e-06	G	A	0.0149254	0.108457	0.0244928
STI_RL	qSTI_RL-2B-1	2B	B	63	2B_121681641	121681641	9.50469e-06	G	T	0.0149254	0.108457	0.0244928
STI_RL	qSTI_RL-2B-1	2B	B	64	2B_121682046	121682046	9.50469e-06	T	C	0.0149254	0.108457	0.0244928
STI_RL	qSTI_RL-2B-1	2B	B	65	2B_121682062	121682062	9.50469e-06	C	T	0.0149254	0.108457	0.0244928
STI_RL	qSTI_RL-2B-1	2B	B	66	2B_121682065	121682065	9.50469e-06	G	T	0.0149254	0.108457	0.0244928
STI_RL	qSTI_RL-2B-1	2B	B	67	2B_121682465	121682465	9.50469e-06	G	T	0.0149254	0.108457	0.0244928
STI_RL	qSTI_RL-2B-1	2B	B	68	2B_121683300	121683300	9.50469e-06	G	A	0.0149254	0.108457	0.0244928
STI_RL	qSTI_RL-2B-1	2B	B	69	2B_121683429	121683429	9.50469e-06	G	A	0.0149254	0.108457	0.0244928
STI_RL	qSTI_RL-2B-1	2B	B	70	2B_121683532	121683532	9.50469e-06	T	C	0.0149254	0.108457	0.0244928
STI_RL	qSTI_RL-2B-1	2B	B	71	2B_121683627	121683627	9.50469e-06	T	C	0.0149254	0.108457	0.0244928
STI_RL	qSTI_RL-2B-1	2B	B	72	2B_121683939	121683939	9.50469e-06	C	A	0.0149254	0.108457	0.0244928
STI_RL	qSTI_RL-2B-1	2B	B	73	2B_121684153	121684153	9.50469e-06	A	C	0.0149254	0.108457	0.0244928
STI_RL	qSTI_RL-2B-1	2B	B	74	2B_121684175	121684175	9.50469e-06	G	A	0.0149254	0.108457	0.0244928
STI_RL	qSTI_RL-2B-1	2B	B	75	2B_121684206	121684206	9.50469e-06	C	T	0.0149254	0.108457	0.0244928
STI_RL	qSTI_RL-2B-1	2B	B	76	2B_121684223	121684223	9.50469e-06	CT	C	0.0149254	0.108457	0.0244928
STI_RL	qSTI_RL-2B-1	2B	B	77	2B_121684324	121684324	9.50469e-06	A	C	0.0149254	0.108457	0.0244928
STI_RL	qSTI_RL-2B-1	2B	B	78	2B_121684329	121684329	9.50469e-06	A	C	0.0149254	0.108457	0.0244928
STI_RL	qSTI_RL-2B-1	2B	B	79	2B_121685291	121685291	9.50469e-06	T	C	0.0149254	0.108457	0.0244928
STI_RL	qSTI_RL-2B-1	2B	B	80	2B_121685361	121685361	9.50469e-06	T	C	0.0149254	0.108457	0.0244928
STI_RL	qSTI_RL-2B-1	2B	B	81	2B_121685481	121685481	9.50469e-06	C	G	0.0149254	0.108457	0.0244928
STI_RL	qSTI_RL-2B-1	2B	B	82	2B_121685483	121685483	9.50469e-06	G	A	0.0149254	0.108457	0.0244928
STI_RL	qSTI_RL-2B-1	2B	B	83	2B_121685653	121685653	9.50469e-06	T	C	0.0149254	0.108457	0.0244928
STI_RL	qSTI_RL-2B-1	2B	B	84	2B_121685656	121685656	9.50469e-06	T	C	0.0149254	0.108457	0.0244928
STI_RL	qSTI_RL-2B-1	2B	B	85	2B_121685852	121685852	9.50469e-06	A	C	0.0149254	0.108457	0.0244928
STI_RL	qSTI_RL-2B-1	2B	B	86	2B_121686014	121686014	9.50469e-06	T	C	0.0149254	0.108457	0.0244928
STI_RL	qSTI_RL-2B-1	2B	B	87	2B_121689505	121689505	9.50469e-06	T	C	0.0149254	0.108457	0.0244928
STI_RL	qSTI_RL-2B-1	2B	B	88	2B_121689508	121689508	9.50469e-06	C	T	0.0149254	0.108457	0.0244928
STI_RL	qSTI_RL-2B-1	2B	B	89	2B_121689993	121689993	9.50469e-06	C	G	0.0149254	0.108457	0.0244928
STI_RL	qSTI_RL-2B-1	2B	B	90	2B_121690048	121690048	9.50469e-06	C	T	0.0149254	0.108457	0.0244928
STI_RL	qSTI_RL-2B-1	2B	B	91	2B_121690129	121690129	9.50469e-06	C	T	0.0149254	0.108457	0.0244928
STI_RL	qSTI_RL-2B-1	2B	B	92	2B_121690135	121690135	9.50469e-06	G	C	0.0149254	0.108457	0.0244928
STI_RL	qSTI_RL-2B-1	2B	B	93	2B_121690193	121690193	9.50469e-06	C	G	0.0149254	0.108457	0.0244928
STI_RL	qSTI_RL-2B-1	2B	B	94	2B_121690219	121690219	9.50469e-06	C	T	0.0149254	0.108457	0.0244928
STI_RL	qSTI_RL-2B-1	2B	B	95	2B_121690247	121690247	9.50469e-06	A	G	0.0149254	0.108457	0.0244928
STI_RL	qSTI_RL-2B-1	2B	B	96	2B_121690413	121690413	9.50469e-06	C	T	0.0149254	0.108457	0.0244928
STI_RL	qSTI_RL-2B-1	2B	B	97	2B_121690536	121690536	9.50469e-06	C	A	0.0149254	0.108457	0.0244928
STI_RL	qSTI_RL-2B-1	2B	B	98	2B_121690566	121690566	9.50469e-06	A	G	0.0149254	0.108457	0.0244928
STI_RL	qSTI_RL-2B-1	2B	B	99	2B_121691075	121691075	9.50469e-06	C	T	0.0149254	0.108457	0.0244928
STI_RL	qSTI_RL-2B-1	2B	B	100	2B_121691093	121691093	9.50469e-06	T	A	0.0149254	0.108457	0.0244928
STI_RL	qSTI_RL-2B-1	2B	B	101	2B_121691139	121691139	9.50469e-06	A	G	0.0149254	0.108457	0.0244928
STI_RL	qSTI_RL-2B-1	2B	B	102	2B_121702172	121702172	9.50469e-06	C	T	0.0149254	0.108457	0.0244928
STI_RL	qSTI_RL-2B-1	2B	B	103	2B_121702191	121702191	9.50469e-06	C	G	0.0149254	0.108457	0.0244928
STI_RL	qSTI_RL-2B-1	2B	B	104	2B_121702218	121702218	9.50469e-06	C	T	0.0149254	0.108457	0.0244928
STI_RL	qSTI_RL-2B-1	2B	B	105	2B_121702962	121702962	9.50469e-06	T	C	0.0149254	0.108457	0.0244928
STI_RL	qSTI_RL-2B-1	2B	B	106	2B_121703384	121703384	9.50469e-06	A	T	0.0149254	0.108457	0.0244928
STI_RL	qSTI_RL-2B-1	2B	B	107	2B_121703418	121703418	9.50469e-06	T	G	0.0149254	0.108457	0.0244928
STI_RL	qSTI_RL-2B-1	2B	B	108	2B_121704947	121704947	9.50469e-06	T	C	0.0149254	0.108457	0.0244928
STI_RL	qSTI_RL-2B-1	2B	B	109	2B_121704984	121704984	9.50469e-06	G	A	0.0149254	0.108457	0.0244928
STI_RL	qSTI_RL-2B-1	2B	B	110	2B_121705094	121705094	9.50469e-06	C	T	0.0149254	0.108457	0.0244928
STI_RL	qSTI_RL-2B-1	2B	B	111	2B_121705327	121705327	9.50469e-06	C	T	0.0149254	0.108457	0.0244928
STI_RL	qSTI_RL-2B-1	2B	B	112	2B_121705440	121705440	9.50469e-06	G	A	0.0149254	0.108457	0.0244928
STI_RL	qSTI_RL-2B-1	2B	B	113	2B_121705531	121705531	9.50469e-06	G	A	0.0149254	0.108457	0.0244928
STI_RL	qSTI_RL-2B-1	2B	B	114	2B_121706425	121706425	9.50469e-06	C	G	0.0149254	0.108457	0.0244928
STI_RL	qSTI_RL-2B-1	2B	B	115	2B_121706428	121706428	9.50469e-06	T	G	0.0149254	0.108457	0.0244928
STI_RL	qSTI_RL-2B-1	2B	B	116	2B_121706432	121706432	9.50469e-06	G	A	0.0149254	0.108457	0.0244928
STI_RL	qSTI_RL-2B-1	2B	B	117	2B_121706866	121706866	9.50469e-06	T	C	0.0149254	0.108457	0.0244928
STI_RL	qSTI_RL-2B-1	2B	B	118	2B_121707059	121707059	9.50469e-06	A	G	0.0149254	0.108457	0.0244928
STI_RL	qSTI_RL-2B-1	2B	B	119	2B_121707082	121707082	9.50469e-06	G	A	0.0149254	0.108457	0.0244928
STI_RL	qSTI_RL-2B-1	2B	B	120	2B_121707824	121707824	9.50469e-06	C	T	0.0149254	0.108457	0.0244928
STI_RL	qSTI_RL-2B-1	2B	B	121	2B_121709024	121709024	9.50469e-06	A	G	0.0149254	0.108457	0.0244928
STI_RL	qSTI_RL-2B-1	2B	B	122	2B_121709169	121709169	9.50469e-06	C	T	0.0149254	0.108457	0.0244928
STI_RL	qSTI_RL-2B-1	2B	B	123	2B_121709315	121709315	9.50469e-06	C	T	0.0149254	0.108457	0.0244928
STI_RL	qSTI_RL-2B-1	2B	B	124	2B_121709439	121709439	9.50469e-06	A	G	0.0149254	0.108457	0.0244928
STI_RL	qSTI_RL-2B-1	2B	B	125	2B_121709525	121709525	9.50469e-06	A	T	0.0149254	0.108457	0.0244928
STI_RL	qSTI_RL-2B-1	2B	B	126	2B_121709526	121709526	9.50469e-06	T	C	0.0149254	0.108457	0.0244928
STI_RL	qSTI_RL-2B-1	2B	B	127	2B_121711167	121711167	9.50469e-06	C	T	0.0149254	0.108457	0.0244928
STI_RL	qSTI_RL-2B-1	2B	B	128	2B_121711188	121711188	9.50469e-06	T	C	0.0149254	0.108457	0.0244928
STI_RL	qSTI_RL-2B-1	2B	B	129	2B_121713816	121713816	9.50469e-06	G	A	0.0149254	0.108457	0.0244928
STI_RL	qSTI_RL-2B-1	2B	B	130	2B_121713873	121713873	9.50469e-06	G	T	0.0149254	0.108457	0.0244928
STI_RL	qSTI_RL-2B-1	2B	B	131	2B_121714124	121714124	9.50469e-06	G	A	0.0149254	0.108457	0.0244928
STI_RL	qSTI_RL-2B-1	2B	B	132	2B_121714265	121714265	9.50469e-06	C	T	0.0149254	0.108457	0.0244928
STI_RL	qSTI_RL-2B-1	2B	B	133	2B_121714483	121714483	9.50469e-06	C	T	0.0149254	0.108457	0.0244928
STI_RL	qSTI_RL-2B-1	2B	B	134	2B_121717103	121717103	9.50469e-06	G	A	0.0149254	0.108457	0.0244928
STI_RL	qSTI_RL-2B-1	2B	B	135	2B_121717141	121717141	9.50469e-06	T	A	0.0149254	0.108457	0.0244928
STI_RL	qSTI_RL-2B-1	2B	B	136	2B_121717875	121717875	9.50469e-06	C	A	0.0149254	0.108457	0.0244928
STI_RL	qSTI_RL-2B-1	2B	B	137	2B_121717953	121717953	9.50469e-06	AG	A	0.0149254	0.108457	0.0244928
STI_RL	qSTI_RL-2B-1	2B	B	138	2B_121718066	121718066	9.50469e-06	A	G	0.0149254	0.108457	0.0244928
STI_RL	qSTI_RL-2B-1	2B	B	139	2B_121718186	121718186	9.50469e-06	A	G	0.0149254	0.108457	0.0244928
STI_RL	qSTI_RL-2B-1	2B	B	140	2B_121718283	121718283	9.50469e-06	G	A	0.0149254	0.108457	0.0244928
STI_RL	qSTI_RL-2B-1	2B	B	141	2B_121718348	121718348	9.50469e-06	C	T	0.0149254	0.108457	0.0244928
STI_RL	qSTI_RL-2B-1	2B	B	142	2B_121718376	121718376	9.50469e-06	C	T	0.0149254	0.108457	0.0244928
STI_RL	qSTI_RL-2B-1	2B	B	143	2B_121718386	121718386	9.50469e-06	T	C	0.0149254	0.108457	0.0244928
STI_RL	qSTI_RL-2B-1	2B	B	144	2B_121720356	121720356	9.50469e-06	C	T	0.0149254	0.108457	0.0244928
STI_RL	qSTI_RL-2B-1	2B	B	145	2B_121720397	121720397	8.35788e-06	G	A	0.0149254	0.108935	0.0244478
STI_RL	qSTI_RL-2B-1	2B	B	146	2B_121720481	121720481	9.50469e-06	G	A	0.0149254	0.108457	0.0244928
STI_RL	qSTI_RL-2B-1	2B	B	147	2B_121720487	121720487	9.50469e-06	G	A	0.0149254	0.108457	0.0244928
STI_RL	qSTI_RL-2B-1	2B	B	148	2B_121720565	121720565	9.50469e-06	C	T	0.0149254	0.108457	0.0244928
STI_RL	qSTI_RL-2B-1	2B	B	149	2B_121720582	121720582	9.50469e-06	A	G	0.0149254	0.108457	0.0244928
STI_RL	qSTI_RL-2B-1	2B	B	150	2B_121721202	121721202	9.50469e-06	T	A	0.0149254	0.108457	0.0244928
STI_RL	qSTI_RL-2B-1	2B	B	151	2B_121721228	121721228	9.50469e-06	G	A	0.0149254	0.108457	0.0244928
STI_RL	qSTI_RL-2B-1	2B	B	152	2B_121722066	121722066	9.50469e-06	T	G	0.0149254	0.108457	0.0244928
STI_RL	qSTI_RL-2B-1	2B	B	153	2B_121722078	121722078	9.50469e-06	C	T	0.0149254	0.108457	0.0244928
STI_RL	qSTI_RL-2B-1	2B	B	154	2B_121722111	121722111	9.50469e-06	G	T	0.0149254	0.108457	0.0244928
STI_RL	qSTI_RL-2B-1	2B	B	155	2B_121722280	121722280	9.50469e-06	A	T	0.0149254	0.108457	0.0244928
STI_RL	qSTI_RL-2B-1	2B	B	156	2B_121723124	121723124	9.50469e-06	C	T	0.0149254	0.108457	0.0244928
STI_RL	qSTI_RL-2B-1	2B	B	157	2B_121723190	121723190	9.50469e-06	G	T	0.0149254	0.108457	0.0244928
STI_RL	qSTI_RL-2B-1	2B	B	158	2B_121723212	121723212	9.50469e-06	G	T	0.0149254	0.108457	0.0244928
STI_RL	qSTI_RL-2B-1	2B	B	159	2B_121723215	121723215	9.50469e-06	G	A	0.0149254	0.108457	0.0244928
STI_RL	qSTI_RL-2B-1	2B	B	160	2B_121723329	121723329	9.50469e-06	T	A	0.0149254	0.108457	0.0244928
STI_RL	qSTI_RL-2B-1	2B	B	161	2B_121723337	121723337	9.50469e-06	G	A	0.0149254	0.108457	0.0244928
STI_RL	qSTI_RL-2B-1	2B	B	162	2B_121725037	121725037	9.50469e-06	T	A	0.0149254	0.108457	0.0244928
STI_RL	qSTI_RL-2B-1	2B	B	163	2B_121725049	121725049	9.50469e-06	T	A	0.0149254	0.108457	0.0244928
STI_RL	qSTI_RL-2B-1	2B	B	164	2B_121725122	121725122	9.50469e-06	T	A	0.0149254	0.108457	0.0244928
STI_RL	qSTI_RL-2B-1	2B	B	165	2B_121725302	121725302	9.50469e-06	T	C	0.0149254	0.108457	0.0244928
STI_RL	qSTI_RL-2B-1	2B	B	166	2B_121725565	121725565	9.50469e-06	C	A	0.0149254	0.108457	0.0244928
STI_RL	qSTI_RL-2B-1	2B	B	167	2B_121725627	121725627	9.50469e-06	G	T	0.0149254	0.108457	0.0244928
STI_RL	qSTI_RL-2B-1	2B	B	168	2B_121725634	121725634	9.50469e-06	A	G	0.0149254	0.108457	0.0244928
STI_RL	qSTI_RL-2B-1	2B	B	169	2B_121725701	121725701	9.50469e-06	G	A	0.0149254	0.108457	0.0244928
STI_RL	qSTI_RL-2B-1	2B	B	170	2B_121725732	121725732	9.50469e-06	C	T	0.0149254	0.108457	0.0244928
STI_RL	qSTI_RL-2B-1	2B	B	171	2B_121725748	121725748	9.50469e-06	T	C	0.0149254	0.108457	0.0244928
STI_RL	qSTI_RL-2B-1	2B	B	172	2B_121726082	121726082	9.50469e-06	C	T	0.0149254	0.108457	0.0244928
STI_RL	qSTI_RL-2B-1	2B	B	173	2B_121726155	121726155	9.50469e-06	C	T	0.0149254	0.108457	0.0244928
STI_RL	qSTI_RL-2B-1	2B	B	174	2B_121726731	121726731	9.50469e-06	A	AC	0.0149254	0.108457	0.0244928
STI_RL	qSTI_RL-2B-1	2B	B	175	2B_121726761	121726761	9.50469e-06	G	A	0.0149254	0.108457	0.0244928
STI_RL	qSTI_RL-2B-1	2B	B	176	2B_121727112	121727112	9.50469e-06	C	T	0.0149254	0.108457	0.0244928
STI_RL	qSTI_RL-2B-1	2B	B	177	2B_121742290	121742290	9.50469e-06	C	A	0.0149254	0.108457	0.0244928
STI_RL	qSTI_RL-2B-1	2B	B	178	2B_121742301	121742301	9.50469e-06	C	A	0.0149254	0.108457	0.0244928
STI_RL	qSTI_RL-2B-1	2B	B	179	2B_121742370	121742370	9.50469e-06	A	G	0.0149254	0.108457	0.0244928
STI_RL	qSTI_RL-2B-1	2B	B	180	2B_121742383	121742383	9.50469e-06	G	A	0.0149254	0.108457	0.0244928
STI_RL	qSTI_RL-2B-1	2B	B	181	2B_121742391	121742391	9.50469e-06	G	A	0.0149254	0.108457	0.0244928
STI_RL	qSTI_RL-2B-1	2B	B	182	2B_121742442	121742442	9.50469e-06	G	A	0.0149254	0.108457	0.0244928
STI_RL	qSTI_RL-2B-1	2B	B	183	2B_121742482	121742482	9.50469e-06	C	T	0.0149254	0.108457	0.0244928
STI_RL	qSTI_RL-2B-1	2B	B	184	2B_121742489	121742489	9.50469e-06	C	T	0.0149254	0.108457	0.0244928
STI_RL	qSTI_RL-2B-1	2B	B	185	2B_121742513	121742513	9.50469e-06	G	A	0.0149254	0.108457	0.0244928
STI_RL	qSTI_RL-2B-1	2B	B	186	2B_121743052	121743052	9.50469e-06	A	G	0.0149254	0.108457	0.0244928
STI_RL	qSTI_RL-2B-1	2B	B	187	2B_121743184	121743184	9.50469e-06	G	A	0.0149254	0.108457	0.0244928
STI_RL	qSTI_RL-2B-1	2B	B	188	2B_121743193	121743193	9.50469e-06	A	G	0.0149254	0.108457	0.0244928
STI_RL	qSTI_RL-2B-1	2B	B	189	2B_121743342	121743342	9.50469e-06	T	C	0.0149254	0.108457	0.0244928
STI_RL	qSTI_RL-2B-1	2B	B	190	2B_121743364	121743364	9.50469e-06	G	A	0.0149254	0.108457	0.0244928
STI_RL	qSTI_RL-2B-1	2B	B	191	2B_121743416	121743416	9.50469e-06	C	T	0.0149254	0.108457	0.0244928
STI_RL	qSTI_RL-2B-1	2B	B	192	2B_121777336	121777336	9.50469e-06	G	C	0.0149254	0.108457	0.0244928
STI_RL	qSTI_RL-2B-1	2B	B	193	2B_121777382	121777382	9.50469e-06	T	C	0.0149254	0.108457	0.0244928
STI_RL	qSTI_RL-2B-1	2B	B	194	2B_121778959	121778959	9.50469e-06	C	T	0.0149254	0.108457	0.0244928
STI_RL	qSTI_RL-2B-1	2B	B	195	2B_121779010	121779010	9.50469e-06	T	C	0.0149254	0.108457	0.0244928
STI_RL	qSTI_RL-2B-1	2B	B	196	2B_121779173	121779173	9.50469e-06	T	C	0.0149254	0.108457	0.0244928
STI_RL	qSTI_RL-2B-1	2B	B	197	2B_121783844	121783844	9.50469e-06	T	G	0.0149254	0.108457	0.0244928
STI_RL	qSTI_RL-2B-1	2B	B	198	2B_121786981	121786981	9.50469e-06	G	T	0.0149254	0.108457	0.0244928
STI_RL	qSTI_RL-2B-1	2B	B	199	2B_121787030	121787030	9.50469e-06	A	G	0.0149254	0.108457	0.0244928
STI_RL	qSTI_RL-2B-1	2B	B	200	2B_121787243	121787243	9.50469e-06	C	T	0.0149254	0.108457	0.0244928
STI_RL	qSTI_RL-2B-1	2B	B	201	2B_121787323	121787323	9.50469e-06	G	A	0.0149254	0.108457	0.0244928
STI_RL	qSTI_RL-2B-1	2B	B	202	2B_121787550	121787550	9.50469e-06	C	T	0.0149254	0.108457	0.0244928
STI_RL	qSTI_RL-2B-1	2B	B	203	2B_121787579	121787579	9.50469e-06	A	G	0.0149254	0.108457	0.0244928
STI_RL	qSTI_RL-2B-1	2B	B	204	2B_121787648	121787648	9.50469e-06	G	A	0.0149254	0.108457	0.0244928
STI_RL	qSTI_RL-3A-1	3A	A	1	3A_601722108	601722108	1.20926e-06	T	A	0.0597015	0.0609212	0.0125504
STI_RL	qSTI_RL-3A-1	3A	A	2	3A_601742139	601742139	4.43024e-06	C	T	0.0671642	0.0545179	0.0118773
STI_RL	qSTI_RL-3A-1	3A	A	3	3A_601745539	601745539	1.20926e-06	T	C	0.0597015	0.0609212	0.0125504
STI_RL	qSTI_RL-3A-1	3A	A	4	3A_601762226	601762226	4.61069e-07	C	T	0.0671642	0.0599166	0.0118839
STI_RL	qSTI_RL-3A-1	3A	A	5	3A_601775473	601775473	4.43024e-06	T	C	0.0671642	0.0545179	0.0118773
STI_RL	qSTI_RL-3A-1	3A	A	6	3A_601778964	601778964	4.43024e-06	G	A	0.0671642	0.0545179	0.0118773
STI_RL	qSTI_RL-3A-1	3A	A	7	3A_601793284	601793284	9.0066e-07	C	T	0.0746269	0.0555622	0.0113111
STI_RL	qSTI_RL-3A-1	3A	A	8	3A_601807459	601807459	4.45461e-07	A	G	0.0820896	0.0546597	0.0108271
STI_RL	qSTI_RL-3A-1	3A	A	9	3A_601807571	601807571	4.45461e-07	C	T	0.0820896	0.0546597	0.0108271
STI_RL	qSTI_RL-3A-1	3A	A	10	3A_601808199	601808199	4.45461e-07	GGGCGGCGACGGCGAA	G	0.0820896	0.0546597	0.0108271
STI_RL	qSTI_RL-3A-1	3A	A	11	3A_601822623	601822623	7.44655e-07	C	T	0.11194	0.0466637	0.00942826
STI_RL	qSTI_RL-3A-1	3A	A	12	3A_601828265	601828265	6.40908e-06	C	T	0.0671642	0.0535928	0.0118767
STI_RL	qSTI_RL-3A-1	3A	A	13	3A_601858880	601858880	4.45461e-07	T	A	0.0820896	0.0546597	0.0108271
STI_RL	qSTI_RL-3A-1	3A	A	14	3A_601867412	601867412	7.44655e-07	G	T	0.11194	0.0466637	0.00942826
STI_RL	qSTI_RL-3A-1	3A	A	15	3A_601868938	601868938	6.40908e-06	C	G	0.0671642	0.0535928	0.0118767
STI_RL	qSTI_RL-3A-1	3A	A	16	3A_601881468	601881468	6.40908e-06	A	G	0.0671642	0.0535928	0.0118767
STI_RL	qSTI_RL-3A-1	3A	A	17	3A_601884233	601884233	6.40908e-06	T	C	0.0671642	0.0535928	0.0118767
STI_RL	qSTI_RL-3A-1	3A	A	18	3A_601887118	601887118	4.45461e-07	C	A	0.0820896	0.0546597	0.0108271
STI_RL	qSTI_RL-3A-1	3A	A	19	3A_601890306	601890306	4.45461e-07	C	T	0.0820896	0.0546597	0.0108271
STI_RL	qSTI_RL-3A-1	3A	A	20	3A_601898217	601898217	4.45461e-07	C	T	0.0820896	0.0546597	0.0108271
STI_RL	qSTI_RL-3A-1	3A	A	21	3A_601899626	601899626	3.1687e-06	C	A	0.0746269	0.0527061	0.0113114
STI_RL	qSTI_RL-3A-1	3A	A	22	3A_601912910	601912910	6.40908e-06	T	G	0.0671642	0.0535928	0.0118767
STI_RL	qSTI_RL-3A-1	3A	A	23	3A_601915651	601915651	6.40908e-06	A	G	0.0671642	0.0535928	0.0118767
STI_RL	qSTI_RL-3A-1	3A	A	24	3A_601935721	601935721	6.40908e-06	C	T	0.0671642	0.0535928	0.0118767
STI_RL	qSTI_RL-3A-1	3A	A	25	3A_601935764	601935764	6.40908e-06	T	C	0.0671642	0.0535928	0.0118767
STI_RL	qSTI_RL-3A-1	3A	A	26	3A_601962790	601962790	3.1687e-06	C	T	0.0746269	0.0527061	0.0113114
STI_RL	qSTI_RL-3A-1	3A	A	27	3A_601966244	601966244	3.1687e-06	T	A	0.0746269	0.0527061	0.0113114
STI_RL	qSTI_RL-3A-1	3A	A	28	3A_601966594	601966594	3.1687e-06	A	G	0.0746269	0.0527061	0.0113114
STI_RL	qSTI_RL-3A-1	3A	A	29	3A_601966599	601966599	3.1687e-06	G	A	0.0746269	0.0527061	0.0113114
STI_RL	qSTI_RL-3A-1	3A	A	30	3A_601966841	601966841	3.1687e-06	C	CCTT	0.0746269	0.0527061	0.0113114
STI_RL	qSTI_RL-3A-1	3A	A	31	3A_601966867	601966867	3.1687e-06	T	C	0.0746269	0.0527061	0.0113114
STI_RL	qSTI_RL-3A-1	3A	A	32	3A_601967036	601967036	3.1687e-06	G	T	0.0746269	0.0527061	0.0113114
STI_RL	qSTI_RL-3A-1	3A	A	33	3A_601967088	601967088	3.1687e-06	C	G	0.0746269	0.0527061	0.0113114
STI_RL	qSTI_RL-3A-1	3A	A	34	3A_601967105	601967105	3.1687e-06	G	A	0.0746269	0.0527061	0.0113114
STI_RL	qSTI_RL-3A-1	3A	A	35	3A_601967606	601967606	3.1687e-06	C	G	0.0746269	0.0527061	0.0113114
STI_RL	qSTI_RL-3A-1	3A	A	36	3A_601967723	601967723	3.1687e-06	G	A	0.0746269	0.0527061	0.0113114
STI_RL	qSTI_RL-3A-1	3A	A	37	3A_601967837	601967837	3.1687e-06	A	G	0.0746269	0.0527061	0.0113114
STI_RL	qSTI_RL-3A-1	3A	A	38	3A_601967869	601967869	3.1687e-06	A	G	0.0746269	0.0527061	0.0113114
STI_RL	qSTI_RL-3A-1	3A	A	39	3A_601967937	601967937	3.1687e-06	C	T	0.0746269	0.0527061	0.0113114
STI_RL	qSTI_RL-3A-1	3A	A	40	3A_601968313	601968313	3.1687e-06	A	AG	0.0746269	0.0527061	0.0113114
STI_RL	qSTI_RL-3A-1	3A	A	41	3A_601968404	601968404	3.1687e-06	T	C	0.0746269	0.0527061	0.0113114
STI_RL	qSTI_RL-3A-1	3A	A	42	3A_601969046	601969046	3.1687e-06	T	C	0.0746269	0.0527061	0.0113114
STI_RL	qSTI_RL-3A-1	3A	A	43	3A_601969245	601969245	3.1687e-06	C	T	0.0746269	0.0527061	0.0113114
STI_RL	qSTI_RL-3A-1	3A	A	44	3A_601969346	601969346	3.1687e-06	A	G	0.0746269	0.0527061	0.0113114
STI_RL	qSTI_RL-3A-1	3A	A	45	3A_601969436	601969436	3.1687e-06	G	A	0.0746269	0.0527061	0.0113114
STI_RL	qSTI_RL-3A-1	3A	A	46	3A_601969655	601969655	3.1687e-06	T	C	0.0746269	0.0527061	0.0113114
STI_RL	qSTI_RL-3A-1	3A	A	47	3A_601969964	601969964	3.1687e-06	C	G	0.0746269	0.0527061	0.0113114
STI_RL	qSTI_RL-3A-1	3A	A	48	3A_601970484	601970484	3.1687e-06	A	G	0.0746269	0.0527061	0.0113114
STI_RL	qSTI_RL-3A-1	3A	A	49	3A_601970496	601970496	3.1687e-06	G	A	0.0746269	0.0527061	0.0113114
STI_RL	qSTI_RL-3A-1	3A	A	50	3A_601970811	601970811	3.1687e-06	A	G	0.0746269	0.0527061	0.0113114
STI_RL	qSTI_RL-3A-1	3A	A	51	3A_601970828	601970828	3.1687e-06	AG	A	0.0746269	0.0527061	0.0113114
STI_RL	qSTI_RL-3A-1	3A	A	52	3A_601970918	601970918	3.1687e-06	T	C	0.0746269	0.0527061	0.0113114
STI_RL	qSTI_RL-3A-1	3A	A	53	3A_601971157	601971157	3.1687e-06	G	A	0.0746269	0.0527061	0.0113114
STI_RL	qSTI_RL-3A-1	3A	A	54	3A_601971200	601971200	3.1687e-06	A	G	0.0746269	0.0527061	0.0113114
STI_RL	qSTI_RL-3A-1	3A	A	55	3A_601971232	601971232	3.1687e-06	G	A	0.0746269	0.0527061	0.0113114
STI_RL	qSTI_RL-3A-1	3A	A	56	3A_601972225	601972225	3.1687e-06	G	A	0.0746269	0.0527061	0.0113114
STI_RL	qSTI_RL-3A-1	3A	A	57	3A_601972275	601972275	3.1687e-06	A	G	0.0746269	0.0527061	0.0113114
STI_RL	qSTI_RL-3A-1	3A	A	58	3A_601972469	601972469	3.1687e-06	G	T	0.0746269	0.0527061	0.0113114
STI_RL	qSTI_RL-3A-1	3A	A	59	3A_601972568	601972568	3.1687e-06	T	C	0.0746269	0.0527061	0.0113114
STI_RL	qSTI_RL-3A-1	3A	A	60	3A_601972627	601972627	3.1687e-06	T	C	0.0746269	0.0527061	0.0113114
STI_RL	qSTI_RL-3A-1	3A	A	61	3A_601972829	601972829	1.02341e-06	C	T	0.0746269	0.055248	0.0113049
STI_RL	qSTI_RL-3A-1	3A	A	62	3A_601972936	601972936	1.80068e-06	G	C	0.0895522	0.0496595	0.0104008
STI_RL	qSTI_RL-3A-1	3A	A	63	3A_601972951	601972951	5.04776e-07	A	G	0.0820896	0.0543737	0.0108217
STI_RL	qSTI_RL-3A-1	3A	A	64	3A_601972960	601972960	3.1687e-06	C	T	0.0746269	0.0527061	0.0113114
STI_RL	qSTI_RL-3A-1	3A	A	65	3A_601973070	601973070	3.1687e-06	T	TC	0.0746269	0.0527061	0.0113114
STI_RL	qSTI_RL-3A-1	3A	A	66	3A_601973072	601973072	3.1687e-06	T	G	0.0746269	0.0527061	0.0113114
STI_RL	qSTI_RL-3A-1	3A	A	67	3A_601973109	601973109	3.1687e-06	C	T	0.0746269	0.0527061	0.0113114
STI_RL	qSTI_RL-3A-1	3A	A	68	3A_601973115	601973115	3.1687e-06	A	G	0.0746269	0.0527061	0.0113114
STI_RL	qSTI_RL-3A-1	3A	A	69	3A_601977311	601977311	3.1687e-06	G	A	0.0746269	0.0527061	0.0113114
STI_RL	qSTI_RL-3A-1	3A	A	70	3A_601978422	601978422	3.1687e-06	T	C	0.0746269	0.0527061	0.0113114
STI_RL	qSTI_RL-3A-1	3A	A	71	3A_601978454	601978454	3.1687e-06	T	C	0.0746269	0.0527061	0.0113114
STI_RL	qSTI_RL-3A-1	3A	A	72	3A_601978471	601978471	3.1687e-06	G	A	0.0746269	0.0527061	0.0113114
STI_RL	qSTI_RL-3A-1	3A	A	73	3A_601978628	601978628	3.1687e-06	C	T	0.0746269	0.0527061	0.0113114
STI_RL	qSTI_RL-3A-1	3A	A	74	3A_601978801	601978801	3.1687e-06	G	A	0.0746269	0.0527061	0.0113114
STI_RL	qSTI_RL-3A-1	3A	A	75	3A_601978820	601978820	3.1687e-06	T	C	0.0746269	0.0527061	0.0113114
STI_RL	qSTI_RL-3A-1	3A	A	76	3A_601978844	601978844	3.1687e-06	A	G	0.0746269	0.0527061	0.0113114
STI_RL	qSTI_RL-3A-1	3A	A	77	3A_601978904	601978904	3.1687e-06	G	A	0.0746269	0.0527061	0.0113114
STI_RL	qSTI_RL-3A-1	3A	A	78	3A_601978929	601978929	3.1687e-06	G	T	0.0746269	0.0527061	0.0113114
STI_RL	qSTI_RL-3A-1	3A	A	79	3A_601978982	601978982	3.1687e-06	A	G	0.0746269	0.0527061	0.0113114
STI_RL	qSTI_RL-3A-1	3A	A	80	3A_601979078	601979078	3.1687e-06	A	G	0.0746269	0.0527061	0.0113114
STI_RL	qSTI_RL-3A-1	3A	A	81	3A_601979093	601979093	3.1687e-06	T	C	0.0746269	0.0527061	0.0113114
STI_RL	qSTI_RL-3A-1	3A	A	82	3A_601979107	601979107	3.1687e-06	G	T	0.0746269	0.0527061	0.0113114
STI_RL	qSTI_RL-3A-1	3A	A	83	3A_601979653	601979653	3.1687e-06	G	A	0.0746269	0.0527061	0.0113114
STI_RL	qSTI_RL-3A-1	3A	A	84	3A_601979658	601979658	3.1687e-06	T	C	0.0746269	0.0527061	0.0113114
STI_RL	qSTI_RL-3A-1	3A	A	85	3A_601981424	601981424	3.1687e-06	A	G	0.0746269	0.0527061	0.0113114
STI_RL	qSTI_RL-3A-1	3A	A	86	3A_601981451	601981451	3.1687e-06	C	T	0.0746269	0.0527061	0.0113114
STI_RL	qSTI_RL-3A-1	3A	A	87	3A_601981532	601981532	3.1687e-06	G	C	0.0746269	0.0527061	0.0113114
STI_RL	qSTI_RL-3A-1	3A	A	88	3A_601981536	601981536	3.1687e-06	T	C	0.0746269	0.0527061	0.0113114
STI_RL	qSTI_RL-3A-1	3A	A	89	3A_601981690	601981690	3.1687e-06	GA	G	0.0746269	0.0527061	0.0113114
STI_RL	qSTI_RL-3A-1	3A	A	90	3A_601982019	601982019	3.1687e-06	T	G	0.0746269	0.0527061	0.0113114
STI_RL	qSTI_RL-3A-1	3A	A	91	3A_601982577	601982577	3.1687e-06	T	A	0.0746269	0.0527061	0.0113114
STI_RL	qSTI_RL-3A-1	3A	A	92	3A_601982927	601982927	3.1687e-06	A	T	0.0746269	0.0527061	0.0113114
STI_RL	qSTI_RL-3A-1	3A	A	93	3A_601984066	601984066	3.1687e-06	C	T	0.0746269	0.0527061	0.0113114
STI_RL	qSTI_RL-3A-1	3A	A	94	3A_601984068	601984068	3.1687e-06	A	G	0.0746269	0.0527061	0.0113114
STI_RL	qSTI_RL-3A-1	3A	A	95	3A_601984120	601984120	3.1687e-06	G	C	0.0746269	0.0527061	0.0113114
STI_RL	qSTI_RL-3A-1	3A	A	96	3A_601984348	601984348	3.1687e-06	G	A	0.0746269	0.0527061	0.0113114
STI_RL	qSTI_RL-3A-1	3A	A	97	3A_601985965	601985965	3.1687e-06	G	A	0.0746269	0.0527061	0.0113114
STI_RL	qSTI_RL-3A-1	3A	A	98	3A_601986004	601986004	3.1687e-06	G	C	0.0746269	0.0527061	0.0113114
STI_RL	qSTI_RL-3A-1	3A	A	99	3A_601986070	601986070	3.1687e-06	A	G	0.0746269	0.0527061	0.0113114
STI_RL	qSTI_RL-3A-1	3A	A	100	3A_601986149	601986149	3.1687e-06	C	A	0.0746269	0.0527061	0.0113114
STI_RL	qSTI_RL-3A-1	3A	A	101	3A_601987660	601987660	3.1687e-06	A	T	0.0746269	0.0527061	0.0113114
STI_RL	qSTI_RL-3A-1	3A	A	102	3A_601987743	601987743	3.1687e-06	G	A	0.0746269	0.0527061	0.0113114
STI_RL	qSTI_RL-3A-1	3A	A	103	3A_601987770	601987770	3.1687e-06	A	G	0.0746269	0.0527061	0.0113114
STI_RL	qSTI_RL-3A-1	3A	A	104	3A_601987801	601987801	3.1687e-06	C	T	0.0746269	0.0527061	0.0113114
STI_RL	qSTI_RL-3A-1	3A	A	105	3A_601988136	601988136	3.1687e-06	T	C	0.0746269	0.0527061	0.0113114
STI_RL	qSTI_RL-3A-1	3A	A	106	3A_601988171	601988171	3.1687e-06	T	A	0.0746269	0.0527061	0.0113114
STI_RL	qSTI_RL-3A-1	3A	A	107	3A_601988191	601988191	3.1687e-06	G	A	0.0746269	0.0527061	0.0113114
STI_RL	qSTI_RL-3A-1	3A	A	108	3A_601988976	601988976	3.1687e-06	G	A	0.0746269	0.0527061	0.0113114
STI_RL	qSTI_RL-3A-1	3A	A	109	3A_601989113	601989113	3.1687e-06	A	G	0.0746269	0.0527061	0.0113114
STI_RL	qSTI_RL-3A-1	3A	A	110	3A_601989166	601989166	3.1687e-06	T	C	0.0746269	0.0527061	0.0113114
STI_RL	qSTI_RL-3A-1	3A	A	111	3A_601989189	601989189	3.1687e-06	C	T	0.0746269	0.0527061	0.0113114
STI_RL	qSTI_RL-3A-1	3A	A	112	3A_601989229	601989229	3.1687e-06	C	T	0.0746269	0.0527061	0.0113114
STI_RL	qSTI_RL-3A-1	3A	A	113	3A_601989266	601989266	3.1687e-06	T	C	0.0746269	0.0527061	0.0113114
STI_RL	qSTI_RL-3A-1	3A	A	114	3A_601993896	601993896	3.1687e-06	G	T	0.0746269	0.0527061	0.0113114
STI_RL	qSTI_RL-3A-1	3A	A	115	3A_601993969	601993969	3.1687e-06	G	A	0.0746269	0.0527061	0.0113114
STI_RL	qSTI_RL-3A-1	3A	A	116	3A_601994600	601994600	3.1687e-06	T	C	0.0746269	0.0527061	0.0113114
STI_RL	qSTI_RL-3A-1	3A	A	117	3A_601995238	601995238	1.80068e-06	G	A	0.0895522	0.0496595	0.0104008
STI_RL	qSTI_RL-3A-1	3A	A	118	3A_602000823	602000823	3.1687e-06	G	A	0.0746269	0.0527061	0.0113114
STI_RL	qSTI_RL-3A-1	3A	A	119	3A_602000853	602000853	3.1687e-06	G	A	0.0746269	0.0527061	0.0113114
STI_RL	qSTI_RL-3A-1	3A	A	120	3A_602000955	602000955	3.1687e-06	G	A	0.0746269	0.0527061	0.0113114
STI_RL	qSTI_RL-3A-1	3A	A	121	3A_602001762	602001762	3.1687e-06	T	G	0.0746269	0.0527061	0.0113114
STI_RL	qSTI_RL-3A-1	3A	A	122	3A_602001766	602001766	3.1687e-06	T	G	0.0746269	0.0527061	0.0113114
STI_RL	qSTI_RL-3A-1	3A	A	123	3A_602001957	602001957	3.1687e-06	T	C	0.0746269	0.0527061	0.0113114
STI_RL	qSTI_RL-3A-1	3A	A	124	3A_602001980	602001980	3.1687e-06	A	G	0.0746269	0.0527061	0.0113114
STI_RL	qSTI_RL-3A-1	3A	A	125	3A_602002003	602002003	3.1687e-06	C	T	0.0746269	0.0527061	0.0113114
STI_RL	qSTI_RL-3A-1	3A	A	126	3A_602002143	602002143	3.1687e-06	G	A	0.0746269	0.0527061	0.0113114
STI_RL	qSTI_RL-3A-1	3A	A	127	3A_602002331	602002331	3.1687e-06	C	T	0.0746269	0.0527061	0.0113114
STI_RL	qSTI_RL-3A-1	3A	A	128	3A_602002755	602002755	3.1687e-06	A	G	0.0746269	0.0527061	0.0113114
STI_RL	qSTI_RL-3A-1	3A	A	129	3A_602002790	602002790	3.1687e-06	C	T	0.0746269	0.0527061	0.0113114
STI_RL	qSTI_RL-3A-1	3A	A	130	3A_602002814	602002814	3.1687e-06	T	C	0.0746269	0.0527061	0.0113114
STI_RL	qSTI_RL-3A-1	3A	A	131	3A_602002821	602002821	3.1687e-06	G	A	0.0746269	0.0527061	0.0113114
STI_RL	qSTI_RL-3A-1	3A	A	132	3A_602002933	602002933	3.1687e-06	C	T	0.0746269	0.0527061	0.0113114
STI_RL	qSTI_RL-3A-1	3A	A	133	3A_602003122	602003122	3.1687e-06	C	T	0.0746269	0.0527061	0.0113114
STI_RL	qSTI_RL-3A-1	3A	A	134	3A_602003151	602003151	3.1687e-06	G	A	0.0746269	0.0527061	0.0113114
STI_RL	qSTI_RL-3A-1	3A	A	135	3A_602003248	602003248	3.1687e-06	C	T	0.0746269	0.0527061	0.0113114
STI_RL	qSTI_RL-3A-1	3A	A	136	3A_602003455	602003455	3.1687e-06	T	C	0.0746269	0.0527061	0.0113114
STI_RL	qSTI_RL-3A-1	3A	A	137	3A_602003982	602003982	3.1687e-06	G	A	0.0746269	0.0527061	0.0113114
STI_RL	qSTI_RL-3A-1	3A	A	138	3A_602004346	602004346	3.1687e-06	C	T	0.0746269	0.0527061	0.0113114
STI_RL	qSTI_RL-3A-1	3A	A	139	3A_602004761	602004761	3.1687e-06	CT	C	0.0746269	0.0527061	0.0113114
STI_RL	qSTI_RL-3A-1	3A	A	140	3A_602004960	602004960	3.1687e-06	G	A	0.0746269	0.0527061	0.0113114
STI_RL	qSTI_RL-3A-1	3A	A	141	3A_602005097	602005097	3.1687e-06	G	GA	0.0746269	0.0527061	0.0113114
STI_RL	qSTI_RL-3A-1	3A	A	142	3A_602005132	602005132	3.1687e-06	T	C	0.0746269	0.0527061	0.0113114
STI_RL	qSTI_RL-3A-1	3A	A	143	3A_602005199	602005199	3.1687e-06	G	A	0.0746269	0.0527061	0.0113114
STI_RL	qSTI_RL-3A-1	3A	A	144	3A_602005208	602005208	3.1687e-06	G	A	0.0746269	0.0527061	0.0113114
STI_RL	qSTI_RL-3A-1	3A	A	145	3A_602005240	602005240	3.1687e-06	C	T	0.0746269	0.0527061	0.0113114
STI_RL	qSTI_RL-3A-1	3A	A	146	3A_602005287	602005287	3.1687e-06	C	T	0.0746269	0.0527061	0.0113114
STI_RL	qSTI_RL-3A-1	3A	A	147	3A_602005326	602005326	3.1687e-06	C	T	0.0746269	0.0527061	0.0113114
STI_RL	qSTI_RL-3A-1	3A	A	148	3A_602005334	602005334	3.1687e-06	C	G	0.0746269	0.0527061	0.0113114
STI_RL	qSTI_RL-3A-1	3A	A	149	3A_602005366	602005366	3.1687e-06	C	T	0.0746269	0.0527061	0.0113114
STI_RL	qSTI_RL-3A-1	3A	A	150	3A_602005370	602005370	3.1687e-06	CAA	C	0.0746269	0.0527061	0.0113114
STI_RL	qSTI_RL-3A-1	3A	A	151	3A_602005420	602005420	3.1687e-06	T	C	0.0746269	0.0527061	0.0113114
STI_RL	qSTI_RL-3A-1	3A	A	152	3A_602005441	602005441	3.1687e-06	A	AC	0.0746269	0.0527061	0.0113114
STI_RL	qSTI_RL-3A-1	3A	A	153	3A_602005454	602005454	3.1687e-06	C	T	0.0746269	0.0527061	0.0113114
STI_RL	qSTI_RL-3A-1	3A	A	154	3A_602005488	602005488	3.1687e-06	A	G	0.0746269	0.0527061	0.0113114
STI_RL	qSTI_RL-3A-1	3A	A	155	3A_602005521	602005521	3.1687e-06	A	G	0.0746269	0.0527061	0.0113114
STI_RL	qSTI_RL-3A-1	3A	A	156	3A_602005532	602005532	3.1687e-06	C	T	0.0746269	0.0527061	0.0113114
STI_RL	qSTI_RL-3A-1	3A	A	157	3A_602005561	602005561	3.1687e-06	C	A	0.0746269	0.0527061	0.0113114
STI_RL	qSTI_RL-3A-1	3A	A	158	3A_602005584	602005584	3.1687e-06	C	T	0.0746269	0.0527061	0.0113114
STI_RL	qSTI_RL-3A-1	3A	A	159	3A_602005708	602005708	3.1687e-06	A	G	0.0746269	0.0527061	0.0113114
STI_RL	qSTI_RL-3A-1	3A	A	160	3A_602005772	602005772	3.1687e-06	A	G	0.0746269	0.0527061	0.0113114
STI_RL	qSTI_RL-3A-1	3A	A	161	3A_602005889	602005889	3.1687e-06	C	CG	0.0746269	0.0527061	0.0113114
STI_RL	qSTI_RL-3A-1	3A	A	162	3A_602005895	602005895	3.1687e-06	G	A	0.0746269	0.0527061	0.0113114
STI_RL	qSTI_RL-3A-1	3A	A	163	3A_602005939	602005939	3.1687e-06	A	G	0.0746269	0.0527061	0.0113114
STI_RL	qSTI_RL-3A-1	3A	A	164	3A_602005943	602005943	3.1687e-06	G	A	0.0746269	0.0527061	0.0113114
STI_RL	qSTI_RL-3A-1	3A	A	165	3A_602006055	602006055	3.1687e-06	T	C	0.0746269	0.0527061	0.0113114
STI_RL	qSTI_RL-3A-1	3A	A	166	3A_602006061	602006061	3.1687e-06	AG	A	0.0746269	0.0527061	0.0113114
STI_RL	qSTI_RL-3A-1	3A	A	167	3A_602006078	602006078	3.1687e-06	G	A	0.0746269	0.0527061	0.0113114
STI_RL	qSTI_RL-3A-1	3A	A	168	3A_602006134	602006134	3.1687e-06	C	T	0.0746269	0.0527061	0.0113114
STI_RL	qSTI_RL-3A-1	3A	A	169	3A_602006163	602006163	3.1687e-06	G	C	0.0746269	0.0527061	0.0113114
STI_RL	qSTI_RL-3A-1	3A	A	170	3A_602006229	602006229	3.1687e-06	G	A	0.0746269	0.0527061	0.0113114
STI_RL	qSTI_RL-3A-1	3A	A	171	3A_602006239	602006239	3.1687e-06	GGGA	G	0.0746269	0.0527061	0.0113114
STI_RL	qSTI_RL-3A-1	3A	A	172	3A_602006247	602006247	3.1687e-06	A	G	0.0746269	0.0527061	0.0113114
STI_RL	qSTI_RL-3A-1	3A	A	173	3A_602006346	602006346	3.1687e-06	C	G	0.0746269	0.0527061	0.0113114
STI_RL	qSTI_RL-3A-1	3A	A	174	3A_602006387	602006387	3.1687e-06	G	A	0.0746269	0.0527061	0.0113114
STI_RL	qSTI_RL-3A-1	3A	A	175	3A_602006532	602006532	3.1687e-06	G	A	0.0746269	0.0527061	0.0113114
STI_RL	qSTI_RL-3A-1	3A	A	176	3A_602006754	602006754	3.1687e-06	C	G	0.0746269	0.0527061	0.0113114
STI_RL	qSTI_RL-3A-1	3A	A	177	3A_602006757	602006757	3.1687e-06	A	G	0.0746269	0.0527061	0.0113114
STI_RL	qSTI_RL-3A-1	3A	A	178	3A_602006925	602006925	3.1687e-06	G	A	0.0746269	0.0527061	0.0113114
STI_RL	qSTI_RL-3A-1	3A	A	179	3A_602007008	602007008	3.1687e-06	G	A	0.0746269	0.0527061	0.0113114
STI_RL	qSTI_RL-3A-1	3A	A	180	3A_602007273	602007273	3.1687e-06	T	C	0.0746269	0.0527061	0.0113114
STI_RL	qSTI_RL-3A-1	3A	A	181	3A_602007416	602007416	3.1687e-06	C	T	0.0746269	0.0527061	0.0113114
STI_RL	qSTI_RL-3A-1	3A	A	182	3A_602007552	602007552	3.1687e-06	A	AT	0.0746269	0.0527061	0.0113114
STI_RL	qSTI_RL-3A-1	3A	A	183	3A_602009034	602009034	3.1687e-06	C	CA	0.0746269	0.0527061	0.0113114
STI_RL	qSTI_RL-3A-1	3A	A	184	3A_602009604	602009604	3.1687e-06	T	C	0.0746269	0.0527061	0.0113114
STI_RL	qSTI_RL-3A-1	3A	A	185	3A_602011507	602011507	3.1687e-06	C	T	0.0746269	0.0527061	0.0113114
STI_RL	qSTI_RL-3A-1	3A	A	186	3A_602015561	602015561	6.40908e-06	T	C	0.0671642	0.0535928	0.0118767
STI_RL	qSTI_RL-3A-1	3A	A	187	3A_602018599	602018599	3.1687e-06	C	T	0.0746269	0.0527061	0.0113114
STI_RL	qSTI_RL-3A-1	3A	A	188	3A_602019824	602019824	3.1687e-06	G	A	0.0746269	0.0527061	0.0113114
STI_RL	qSTI_RL-3A-1	3A	A	189	3A_602021156	602021156	3.1687e-06	G	A	0.0746269	0.0527061	0.0113114
STI_RL	qSTI_RL-3A-1	3A	A	190	3A_602021784	602021784	9.20625e-06	T	A	0.0820896	0.0480099	0.0108252
STI_RL	qSTI_RL-3A-1	3A	A	191	3A_602021956	602021956	3.1687e-06	T	C	0.0746269	0.0527061	0.0113114
STI_RL	qSTI_RL-3A-1	3A	A	192	3A_602022170	602022170	3.1687e-06	G	A	0.0746269	0.0527061	0.0113114
STI_RL	qSTI_RL-3A-1	3A	A	193	3A_602022341	602022341	3.1687e-06	A	G	0.0746269	0.0527061	0.0113114
STI_RL	qSTI_RL-3A-1	3A	A	194	3A_602033006	602033006	3.1687e-06	G	A	0.0746269	0.0527061	0.0113114
STI_RL	qSTI_RL-3A-1	3A	A	195	3A_602038797	602038797	6.40908e-06	C	T	0.0671642	0.0535928	0.0118767
STI_RL	qSTI_RL-3A-1	3A	A	196	3A_602048456	602048456	3.1687e-06	G	T	0.0746269	0.0527061	0.0113114
STI_RL	qSTI_RL-3A-1	3A	A	197	3A_602049768	602049768	3.1687e-06	C	T	0.0746269	0.0527061	0.0113114
STI_RL	qSTI_RL-3A-1	3A	A	198	3A_602052085	602052085	3.1687e-06	G	A	0.0746269	0.0527061	0.0113114
STI_RL	qSTI_RL-3A-1	3A	A	199	3A_602052421	602052421	3.1687e-06	G	A	0.0746269	0.0527061	0.0113114
STI_RL	qSTI_RL-3A-1	3A	A	200	3A_602057237	602057237	3.1687e-06	T	C	0.0746269	0.0527061	0.0113114
STI_RL	qSTI_RL-3A-1	3A	A	201	3A_602061282	602061282	3.1687e-06	T	C	0.0746269	0.0527061	0.0113114
STI_RL	qSTI_RL-3A-1	3A	A	202	3A_602061765	602061765	3.1687e-06	C	T	0.0746269	0.0527061	0.0113114
STI_RL	qSTI_RL-3A-1	3A	A	203	3A_602061894	602061894	3.26154e-06	T	C	0.0820896	0.0504112	0.0108327
STI_RL	qSTI_RL-3A-1	3A	A	204	3A_602062895	602062895	3.1687e-06	A	G	0.0746269	0.0527061	0.0113114
STI_RL	qSTI_RL-3A-1	3A	A	205	3A_602062990	602062990	3.1687e-06	C	T	0.0746269	0.0527061	0.0113114
STI_RL	qSTI_RL-3A-1	3A	A	206	3A_602063938	602063938	3.1687e-06	C	T	0.0746269	0.0527061	0.0113114
STI_RL	qSTI_RL-3A-1	3A	A	207	3A_602064036	602064036	3.1687e-06	A	G	0.0746269	0.0527061	0.0113114
STI_RL	qSTI_RL-3A-1	3A	A	208	3A_602064915	602064915	3.1687e-06	G	A	0.0746269	0.0527061	0.0113114
STI_RL	qSTI_RL-3A-1	3A	A	209	3A_602065119	602065119	3.1687e-06	G	T	0.0746269	0.0527061	0.0113114
STI_RL	qSTI_RL-3A-1	3A	A	210	3A_602065252	602065252	3.1687e-06	G	A	0.0746269	0.0527061	0.0113114
STI_RL	qSTI_RL-3A-1	3A	A	211	3A_602065738	602065738	3.1687e-06	G	A	0.0746269	0.0527061	0.0113114
STI_RL	qSTI_RL-3A-1	3A	A	212	3A_602066384	602066384	3.1687e-06	C	T	0.0746269	0.0527061	0.0113114
STI_RL	qSTI_RL-3A-1	3A	A	213	3A_602066398	602066398	3.1687e-06	G	C	0.0746269	0.0527061	0.0113114
STI_RL	qSTI_RL-3A-1	3A	A	214	3A_602067540	602067540	3.1687e-06	TC	T	0.0746269	0.0527061	0.0113114
STI_RL	qSTI_RL-3A-1	3A	A	215	3A_602067626	602067626	3.1687e-06	C	A	0.0746269	0.0527061	0.0113114
STI_RL	qSTI_RL-3A-1	3A	A	216	3A_602068169	602068169	3.1687e-06	G	A	0.0746269	0.0527061	0.0113114
STI_RL	qSTI_RL-3A-1	3A	A	217	3A_602069066	602069066	3.1687e-06	A	G	0.0746269	0.0527061	0.0113114
STI_RL	qSTI_RL-3A-1	3A	A	218	3A_602069089	602069089	3.1687e-06	C	T	0.0746269	0.0527061	0.0113114
STI_RL	qSTI_RL-3A-1	3A	A	219	3A_602069101	602069101	3.1687e-06	C	T	0.0746269	0.0527061	0.0113114
STI_RL	qSTI_RL-3A-1	3A	A	220	3A_602069212	602069212	3.1687e-06	C	T	0.0746269	0.0527061	0.0113114
STI_RL	qSTI_RL-3A-1	3A	A	221	3A_602069291	602069291	3.1687e-06	C	A	0.0746269	0.0527061	0.0113114
STI_RL	qSTI_RL-3A-1	3A	A	222	3A_602069320	602069320	3.1687e-06	C	T	0.0746269	0.0527061	0.0113114
STI_RL	qSTI_RL-3A-1	3A	A	223	3A_602069708	602069708	3.1687e-06	C	T	0.0746269	0.0527061	0.0113114
STI_RL	qSTI_RL-3A-1	3A	A	224	3A_602070196	602070196	3.1687e-06	C	T	0.0746269	0.0527061	0.0113114
STI_RL	qSTI_RL-3A-1	3A	A	225	3A_602070674	602070674	3.1687e-06	T	C	0.0746269	0.0527061	0.0113114
STI_RL	qSTI_RL-3A-1	3A	A	226	3A_602073162	602073162	3.1687e-06	A	G	0.0746269	0.0527061	0.0113114
STI_RL	qSTI_RL-3A-1	3A	A	227	3A_602076032	602076032	7.50738e-06	G	A	0.0895522	0.0466579	0.0104176
STI_RL	qSTI_RL-4A-1	4A	A	1	4A_476250899	476250899	9.67491e-06	A	G	0.00746269	0.152409	0.034448
STI_RL	qSTI_RL-4A-1	4A	A	2	4A_477543716	477543716	9.67491e-06	G	A	0.00746269	0.152409	0.034448
STI_RL	qSTI_RL-4A-1	4A	A	3	4A_477543719	477543719	9.67491e-06	G	A	0.00746269	0.152409	0.034448
STI_RL	qSTI_RL-4A-1	4A	A	4	4A_477543762	477543762	9.67491e-06	C	A	0.00746269	0.152409	0.034448
STI_RL	qSTI_RL-4A-1	4A	A	5	4A_477543791	477543791	9.67491e-06	G	A	0.00746269	0.152409	0.034448
STI_RL	qSTI_RL-4A-1	4A	A	6	4A_477543817	477543817	9.67491e-06	A	G	0.00746269	0.152409	0.034448
STI_RL	qSTI_RL-4A-1	4A	A	7	4A_477543890	477543890	9.67491e-06	T	C	0.00746269	0.152409	0.034448
STI_RL	qSTI_RL-4A-1	4A	A	8	4A_477543942	477543942	9.67491e-06	C	T	0.00746269	0.152409	0.034448
STI_RL	qSTI_RL-4A-1	4A	A	9	4A_477543995	477543995	9.67491e-06	C	G	0.00746269	0.152409	0.034448
STI_RL	qSTI_RL-4A-1	4A	A	10	4A_477544034	477544034	9.67491e-06	T	C	0.00746269	0.152409	0.034448
STI_RL	qSTI_RL-4A-1	4A	A	11	4A_477544035	477544035	9.67491e-06	G	A	0.00746269	0.152409	0.034448
STI_RL	qSTI_RL-4A-1	4A	A	12	4A_477544038	477544038	9.67491e-06	G	C	0.00746269	0.152409	0.034448
STI_RL	qSTI_RL-4A-1	4A	A	13	4A_477544053	477544053	9.67491e-06	C	T	0.00746269	0.152409	0.034448
STI_RL	qSTI_RL-4A-1	4A	A	14	4A_477544111	477544111	9.67491e-06	C	T	0.00746269	0.152409	0.034448
STI_RL	qSTI_RL-4A-1	4A	A	15	4A_477544141	477544141	9.67491e-06	G	A	0.00746269	0.152409	0.034448
STI_RL	qSTI_RL-4A-1	4A	A	16	4A_477544146	477544146	9.67491e-06	G	GT	0.00746269	0.152409	0.034448
STI_RL	qSTI_RL-4A-1	4A	A	17	4A_477544200	477544200	9.67491e-06	A	AG	0.00746269	0.152409	0.034448
STI_RL	qSTI_RL-4A-1	4A	A	18	4A_477544209	477544209	9.67491e-06	T	C	0.00746269	0.152409	0.034448
STI_RL	qSTI_RL-4A-1	4A	A	19	4A_477544218	477544218	9.67491e-06	C	T	0.00746269	0.152409	0.034448
STI_RL	qSTI_RL-4A-1	4A	A	20	4A_477544253	477544253	9.67491e-06	A	G	0.00746269	0.152409	0.034448
STI_RL	qSTI_RL-4A-1	4A	A	21	4A_477544276	477544276	9.67491e-06	A	G	0.00746269	0.152409	0.034448
STI_RL	qSTI_RL-4A-1	4A	A	22	4A_477544285	477544285	9.67491e-06	G	A	0.00746269	0.152409	0.034448
STI_RL	qSTI_RL-4A-1	4A	A	23	4A_477544328	477544328	9.67491e-06	T	C	0.00746269	0.152409	0.034448
STI_RL	qSTI_RL-4A-1	4A	A	24	4A_477544345	477544345	9.67491e-06	C	T	0.00746269	0.152409	0.034448
STI_RL	qSTI_RL-4A-1	4A	A	25	4A_477544365	477544365	9.67491e-06	C	T	0.00746269	0.152409	0.034448
STI_RL	qSTI_RL-4A-1	4A	A	26	4A_477544385	477544385	9.67491e-06	G	A	0.00746269	0.152409	0.034448
STI_RL	qSTI_RL-4A-1	4A	A	27	4A_477544400	477544400	9.67491e-06	A	G	0.00746269	0.152409	0.034448
STI_RL	qSTI_RL-4A-1	4A	A	28	4A_477544404	477544404	9.67491e-06	G	A	0.00746269	0.152409	0.034448
STI_RL	qSTI_RL-4A-1	4A	A	29	4A_477544405	477544405	9.67491e-06	C	T	0.00746269	0.152409	0.034448
STI_RL	qSTI_RL-4A-1	4A	A	30	4A_477544407	477544407	9.67491e-06	A	G	0.00746269	0.152409	0.034448
STI_RL	qSTI_RL-4A-1	4A	A	31	4A_477544650	477544650	9.67491e-06	T	C	0.00746269	0.152409	0.034448
STI_RL	qSTI_RL-4A-1	4A	A	32	4A_477544656	477544656	9.67491e-06	AG	A	0.00746269	0.152409	0.034448
STI_RL	qSTI_RL-4A-1	4A	A	33	4A_477551335	477551335	9.67491e-06	A	G	0.00746269	0.152409	0.034448
STI_RL	qSTI_RL-4A-1	4A	A	34	4A_477551348	477551348	9.67491e-06	C	T	0.00746269	0.152409	0.034448
STI_RL	qSTI_RL-4A-1	4A	A	35	4A_477551372	477551372	9.67491e-06	A	G	0.00746269	0.152409	0.034448
STI_RL	qSTI_RL-4A-1	4A	A	36	4A_477551382	477551382	9.67491e-06	A	G	0.00746269	0.152409	0.034448
STI_RL	qSTI_RL-4A-1	4A	A	37	4A_477551383	477551383	9.67491e-06	C	T	0.00746269	0.152409	0.034448
STI_RL	qSTI_RL-4A-1	4A	A	38	4A_477551401	477551401	9.67491e-06	C	A	0.00746269	0.152409	0.034448
STI_RL	qSTI_RL-4A-1	4A	A	39	4A_477551594	477551594	9.67491e-06	G	T	0.00746269	0.152409	0.034448
STI_RL	qSTI_RL-4A-1	4A	A	40	4A_477551632	477551632	9.67491e-06	A	G	0.00746269	0.152409	0.034448
STI_RL	qSTI_RL-6A-1	6A	A	1	6A_148103869	148103869	1.25566e-07	T	C	0.0149254	0.129262	0.0244574
STI_RL	qSTI_RL-6A-1	6A	A	2	6A_148348539	148348539	6.49807e-07	C	T	0.0223881	0.0997939	0.0200559
STI_RL	qSTI_RL-6A-1	6A	A	3	6A_148769964	148769964	6.49807e-07	T	C	0.0223881	0.0997939	0.0200559
STI_RL	qSTI_RL-6A-1	6A	A	4	6A_148770070	148770070	4.51471e-06	G	T	0.0373134	0.0718492	0.0156665
STI_RL	qSTI_RL-6A-1	6A	A	5	6A_148770072	148770072	4.51471e-06	G	A	0.0373134	0.0718492	0.0156665
STI_RL	qSTI_RL-6A-1	6A	A	6	6A_149248819	149248819	1.25566e-07	A	T	0.0149254	0.129262	0.0244574
STI_RL	qSTI_RL-6A-1	6A	A	7	6A_149250534	149250534	1.25566e-07	A	C	0.0149254	0.129262	0.0244574
STI_RL	qSTI_RL-6A-1	6A	A	8	6A_149250535	149250535	1.25566e-07	C	A	0.0149254	0.129262	0.0244574
STI_RL	qSTI_RL-6A-1	6A	A	9	6A_149261776	149261776	1.25566e-07	T	C	0.0149254	0.129262	0.0244574
STI_RL	qSTI_RL-6A-1	6A	A	10	6A_149261882	149261882	6.41022e-06	A	T	0.0223881	0.090482	0.0200519
STI_RL	qSTI_RL-6A-1	6A	A	11	6A_149261916	149261916	6.41022e-06	G	A	0.0223881	0.090482	0.0200519
STI_RL	qSTI_RL-6A-1	6A	A	12	6A_149488329	149488329	1.25566e-07	C	T	0.0149254	0.129262	0.0244574
STI_RL	qSTI_RL-6A-1	6A	A	13	6A_149488335	149488335	1.25566e-07	C	T	0.0149254	0.129262	0.0244574
STI_RL	qSTI_RL-6A-1	6A	A	14	6A_149798137	149798137	1.25566e-07	T	C	0.0149254	0.129262	0.0244574
STI_RL	qSTI_RL-6A-1	6A	A	15	6A_149854028	149854028	6.77828e-06	GA	G	0.0223881	0.090249	0.020053
STI_RL	qSTI_RL-6A-1	6A	A	16	6A_149948108	149948108	1.25566e-07	T	G	0.0149254	0.129262	0.0244574
STI_RL	qSTI_RL-6A-1	6A	A	17	6A_150133767	150133767	7.43078e-06	A	G	0.0223881	0.0898217	0.0200452
STI_RL	qSTI_RL-6A-1	6A	A	18	6A_150133799	150133799	7.43078e-06	T	C	0.0223881	0.0898217	0.0200452
STI_RL	qSTI_RL-6A-1	6A	A	19	6A_150589689	150589689	1.25566e-07	A	G	0.0149254	0.129262	0.0244574
STI_RL	qSTI_RL-6A-1	6A	A	20	6A_150597835	150597835	1.25566e-07	T	C	0.0149254	0.129262	0.0244574
STI_RL	qSTI_RL-6A-1	6A	A	21	6A_150597841	150597841	1.25566e-07	T	C	0.0149254	0.129262	0.0244574
STI_RL	qSTI_RL-6A-1	6A	A	22	6A_150597842	150597842	1.25566e-07	A	G	0.0149254	0.129262	0.0244574
STI_RL	qSTI_RL-6A-1	6A	A	23	6A_150597856	150597856	1.25566e-07	T	C	0.0149254	0.129262	0.0244574
STI_RL	qSTI_RL-6A-1	6A	A	24	6A_150597858	150597858	1.25566e-07	A	G	0.0149254	0.129262	0.0244574
STI_RL	qSTI_RL-6A-1	6A	A	25	6A_150597879	150597879	1.25566e-07	G	A	0.0149254	0.129262	0.0244574
STI_RL	qSTI_RL-6A-1	6A	A	26	6A_150597886	150597886	1.25566e-07	G	A	0.0149254	0.129262	0.0244574
STI_RL	qSTI_RL-6A-1	6A	A	27	6A_150771335	150771335	1.25566e-07	A	G	0.0149254	0.129262	0.0244574
STI_RL	qSTI_RL-6A-1	6A	A	28	6A_150832299	150832299	1.25566e-07	C	G	0.0149254	0.129262	0.0244574
STI_RL	qSTI_RL-6A-1	6A	A	29	6A_150905591	150905591	7.79675e-06	G	A	0.0223881	0.0896807	0.0200597
STI_RL	qSTI_RL-6A-1	6A	A	30	6A_150946800	150946800	1.25566e-07	C	G	0.0149254	0.129262	0.0244574
STI_RL	qSTI_RL-6A-1	6A	A	31	6A_151001382	151001382	1.25566e-07	A	G	0.0149254	0.129262	0.0244574
STI_RL	qSTI_RL-6A-1	6A	A	32	6A_151314033	151314033	1.25566e-07	A	AT	0.0149254	0.129262	0.0244574
STI_RL	qSTI_RL-6A-1	6A	A	33	6A_151340437	151340437	1.25566e-07	C	G	0.0149254	0.129262	0.0244574
STI_RL	qSTI_RL-6A-1	6A	A	34	6A_151489444	151489444	7.43078e-06	T	C	0.0223881	0.0898217	0.0200452
STI_RL	qSTI_RL-6A-1	6A	A	35	6A_151489453	151489453	7.43078e-06	G	C	0.0223881	0.0898217	0.0200452
STI_RL	qSTI_RL-6A-1	6A	A	36	6A_152169040	152169040	1.25566e-07	T	C	0.0149254	0.129262	0.0244574
STI_RL	qSTI_RL-6A-1	6A	A	37	6A_152169099	152169099	1.25566e-07	G	A	0.0149254	0.129262	0.0244574
STI_RL	qSTI_RL-6A-1	6A	A	38	6A_152169908	152169908	8.4016e-06	C	T	0.0223881	0.0892789	0.0200416
STI_RL	qSTI_RL-6A-1	6A	A	39	6A_152262786	152262786	1.25566e-07	C	T	0.0149254	0.129262	0.0244574
STI_RL	qSTI_RL-6A-1	6A	A	40	6A_152368446	152368446	1.25566e-07	A	G	0.0149254	0.129262	0.0244574
STI_RL	qSTI_RL-6A-1	6A	A	41	6A_152912711	152912711	1.25566e-07	T	G	0.0149254	0.129262	0.0244574
STI_RL	qSTI_RL-6A-1	6A	A	42	6A_152912716	152912716	1.25566e-07	T	C	0.0149254	0.129262	0.0244574
STI_RL	qSTI_RL-6A-1	6A	A	43	6A_152913229	152913229	1.25566e-07	C	T	0.0149254	0.129262	0.0244574
STI_RL	qSTI_RL-6A-1	6A	A	44	6A_152917939	152917939	1.25566e-07	T	C	0.0149254	0.129262	0.0244574
STI_RL	qSTI_RL-6A-1	6A	A	45	6A_152917960	152917960	1.25566e-07	C	T	0.0149254	0.129262	0.0244574
STI_RL	qSTI_RL-6A-1	6A	A	46	6A_152928307	152928307	1.25566e-07	T	C	0.0149254	0.129262	0.0244574
STI_RL	qSTI_RL-6A-1	6A	A	47	6A_152928312	152928312	1.25566e-07	C	T	0.0149254	0.129262	0.0244574
STI_RL	qSTI_RL-6A-1	6A	A	48	6A_152928333	152928333	1.25566e-07	T	G	0.0149254	0.129262	0.0244574
STI_RL	qSTI_RL-6A-1	6A	A	49	6A_153032263	153032263	1.25566e-07	C	A	0.0149254	0.129262	0.0244574
STI_RL	qSTI_RL-6A-1	6A	A	50	6A_153032264	153032264	1.25566e-07	A	G	0.0149254	0.129262	0.0244574
STI_RL	qSTI_RL-6A-1	6A	A	51	6A_153032282	153032282	1.25566e-07	T	C	0.0149254	0.129262	0.0244574
STI_RL	qSTI_RL-6A-1	6A	A	52	6A_153033007	153033007	1.25566e-07	A	G	0.0149254	0.129262	0.0244574
STI_RL	qSTI_RL-6A-1	6A	A	53	6A_153033147	153033147	7.79675e-06	G	A	0.0223881	0.0896807	0.0200597
STI_RL	qSTI_RL-6A-1	6A	A	54	6A_153033233	153033233	1.25566e-07	T	C	0.0149254	0.129262	0.0244574
STI_RL	qSTI_RL-6A-1	6A	A	55	6A_153033366	153033366	7.43078e-06	A	C	0.0223881	0.0898217	0.0200452
STI_RL	qSTI_RL-6A-1	6A	A	56	6A_153033369	153033369	7.43078e-06	A	G	0.0223881	0.0898217	0.0200452
STI_RL	qSTI_RL-6A-1	6A	A	57	6A_153034559	153034559	1.25566e-07	T	C	0.0149254	0.129262	0.0244574
STI_RL	qSTI_RL-6A-1	6A	A	58	6A_153123648	153123648	1.25566e-07	A	G	0.0149254	0.129262	0.0244574
STI_RL	qSTI_RL-6A-1	6A	A	59	6A_153123749	153123749	1.25566e-07	GT	G	0.0149254	0.129262	0.0244574
STI_RL	qSTI_RL-6A-1	6A	A	60	6A_153295844	153295844	8.4016e-06	G	A	0.0223881	0.0892789	0.0200416
STI_RL	qSTI_RL-6A-1	6A	A	61	6A_153299713	153299713	6.49807e-07	C	T	0.0223881	0.0997939	0.0200559
STI_RL	qSTI_RL-6A-1	6A	A	62	6A_153317765	153317765	1.25566e-07	A	C	0.0149254	0.129262	0.0244574
STI_RL	qSTI_RL-6A-1	6A	A	63	6A_153534853	153534853	1.25566e-07	T	A	0.0149254	0.129262	0.0244574
STI_RL	qSTI_RL-6A-1	6A	A	64	6A_153534866	153534866	1.25566e-07	A	T	0.0149254	0.129262	0.0244574
STI_RL	qSTI_RL-6A-1	6A	A	65	6A_153534868	153534868	1.25566e-07	C	T	0.0149254	0.129262	0.0244574
STI_RL	qSTI_RL-6A-1	6A	A	66	6A_153535012	153535012	1.25566e-07	C	G	0.0149254	0.129262	0.0244574
STI_RL	qSTI_RL-6A-1	6A	A	67	6A_153535667	153535667	1.25566e-07	A	G	0.0149254	0.129262	0.0244574
STI_RL	qSTI_RL-6A-1	6A	A	68	6A_153535685	153535685	1.25566e-07	A	G	0.0149254	0.129262	0.0244574
STI_RL	qSTI_RL-6A-1	6A	A	69	6A_153606935	153606935	6.49807e-07	T	C	0.0223881	0.0997939	0.0200559
STI_RL	qSTI_RL-6A-1	6A	A	70	6A_153606983	153606983	2.75492e-06	C	T	0.0373134	0.0735616	0.0156905
STI_RL	qSTI_RL-6A-1	6A	A	71	6A_153619998	153619998	1.25566e-07	A	G	0.0149254	0.129262	0.0244574
STI_RL	qSTI_RL-6A-1	6A	A	72	6A_153620063	153620063	1.25566e-07	A	G	0.0149254	0.129262	0.0244574
STI_RL	qSTI_RL-6A-1	6A	A	73	6A_153620077	153620077	1.25566e-07	A	G	0.0149254	0.129262	0.0244574
STI_RL	qSTI_RL-6A-1	6A	A	74	6A_153620086	153620086	1.25566e-07	T	C	0.0149254	0.129262	0.0244574
STI_RL	qSTI_RL-6A-1	6A	A	75	6A_153620101	153620101	1.25566e-07	T	C	0.0149254	0.129262	0.0244574
STI_RL	qSTI_RL-6A-1	6A	A	76	6A_153632804	153632804	1.25566e-07	T	C	0.0149254	0.129262	0.0244574
STI_RL	qSTI_RL-6A-1	6A	A	77	6A_153632818	153632818	1.25566e-07	C	T	0.0149254	0.129262	0.0244574
STI_RL	qSTI_RL-6A-1	6A	A	78	6A_153632819	153632819	1.25566e-07	T	C	0.0149254	0.129262	0.0244574
STI_RL	qSTI_RL-6A-1	6A	A	79	6A_153644348	153644348	1.25566e-07	T	G	0.0149254	0.129262	0.0244574
STI_RL	qSTI_RL-6A-1	6A	A	80	6A_153695300	153695300	1.25566e-07	A	G	0.0149254	0.129262	0.0244574
STI_RL	qSTI_RL-6A-1	6A	A	81	6A_153695389	153695389	1.25566e-07	A	G	0.0149254	0.129262	0.0244574
STI_RL	qSTI_RL-6A-1	6A	A	82	6A_153695403	153695403	1.25566e-07	T	C	0.0149254	0.129262	0.0244574
STI_RL	qSTI_RL-6A-1	6A	A	83	6A_153695408	153695408	1.25566e-07	A	G	0.0149254	0.129262	0.0244574
STI_RL	qSTI_RL-6A-1	6A	A	84	6A_153696217	153696217	1.25566e-07	G	A	0.0149254	0.129262	0.0244574
STI_RL	qSTI_RL-6A-1	6A	A	85	6A_153821104	153821104	1.25566e-07	A	C	0.0149254	0.129262	0.0244574
STI_RL	qSTI_RL-6A-1	6A	A	86	6A_153927495	153927495	1.25566e-07	T	A	0.0149254	0.129262	0.0244574
STI_RL	qSTI_RL-6A-1	6A	A	87	6A_153994600	153994600	1.25566e-07	T	C	0.0149254	0.129262	0.0244574
STI_RL	qSTI_RL-6A-1	6A	A	88	6A_153994604	153994604	1.25566e-07	C	T	0.0149254	0.129262	0.0244574
STI_RL	qSTI_RL-6A-1	6A	A	89	6A_154027017	154027017	1.25566e-07	T	A	0.0149254	0.129262	0.0244574
STI_RL	qSTI_RL-6A-1	6A	A	90	6A_154027018	154027018	1.25566e-07	C	T	0.0149254	0.129262	0.0244574
STI_RL	qSTI_RL-6A-1	6A	A	91	6A_154027035	154027035	1.25566e-07	T	G	0.0149254	0.129262	0.0244574
STI_RL	qSTI_RL-6A-1	6A	A	92	6A_154046063	154046063	1.25566e-07	A	G	0.0149254	0.129262	0.0244574
STI_RL	qSTI_RL-6A-1	6A	A	93	6A_154046065	154046065	1.25566e-07	T	C	0.0149254	0.129262	0.0244574
STI_RL	qSTI_RL-6A-1	6A	A	94	6A_154046073	154046073	1.25566e-07	T	C	0.0149254	0.129262	0.0244574
STI_RL	qSTI_RL-6A-1	6A	A	95	6A_154046076	154046076	1.25566e-07	A	G	0.0149254	0.129262	0.0244574
STI_RL	qSTI_RL-6A-1	6A	A	96	6A_154046130	154046130	1.25566e-07	TC	T	0.0149254	0.129262	0.0244574
STI_RL	qSTI_RL-6A-1	6A	A	97	6A_154052179	154052179	1.25566e-07	A	AAG	0.0149254	0.129262	0.0244574
STI_RL	qSTI_RL-6A-1	6A	A	98	6A_154442826	154442826	1.25566e-07	T	C	0.0149254	0.129262	0.0244574
STI_RL	qSTI_RL-6A-1	6A	A	99	6A_154487571	154487571	1.25566e-07	C	A	0.0149254	0.129262	0.0244574
STI_RL	qSTI_RL-6A-1	6A	A	100	6A_154494314	154494314	1.25566e-07	T	C	0.0149254	0.129262	0.0244574
STI_RL	qSTI_RL-6A-1	6A	A	101	6A_154563942	154563942	1.25566e-07	T	G	0.0149254	0.129262	0.0244574
STI_RL	qSTI_RL-6A-1	6A	A	102	6A_154669076	154669076	6.49807e-07	A	G	0.0223881	0.0997939	0.0200559
STI_RL	qSTI_RL-6A-1	6A	A	103	6A_154682537	154682537	1.25566e-07	A	AG	0.0149254	0.129262	0.0244574
STI_RL	qSTI_RL-6A-1	6A	A	104	6A_154682543	154682543	1.25566e-07	T	C	0.0149254	0.129262	0.0244574
STI_RL	qSTI_RL-6A-1	6A	A	105	6A_154817190	154817190	1.25566e-07	T	C	0.0149254	0.129262	0.0244574
STI_RL	qSTI_RL-6A-1	6A	A	106	6A_154856380	154856380	6.49807e-07	C	T	0.0223881	0.0997939	0.0200559
STI_RL	qSTI_RL-6A-1	6A	A	107	6A_154856397	154856397	1.25566e-07	T	C	0.0149254	0.129262	0.0244574
STI_RL	qSTI_RL-6A-1	6A	A	108	6A_154865734	154865734	1.25566e-07	T	C	0.0149254	0.129262	0.0244574
STI_RL	qSTI_RL-6A-1	6A	A	109	6A_154893256	154893256	1.25566e-07	G	A	0.0149254	0.129262	0.0244574
STI_RL	qSTI_RL-6A-1	6A	A	110	6A_154893265	154893265	1.25566e-07	C	T	0.0149254	0.129262	0.0244574
STI_RL	qSTI_RL-6A-1	6A	A	111	6A_155026445	155026445	1.25566e-07	A	G	0.0149254	0.129262	0.0244574
STI_RL	qSTI_RL-6A-1	6A	A	112	6A_155026504	155026504	1.25566e-07	T	C	0.0149254	0.129262	0.0244574
STI_RL	qSTI_RL-6A-1	6A	A	113	6A_155232056	155232056	6.49807e-07	G	A	0.0223881	0.0997939	0.0200559
STI_RL	qSTI_RL-6A-1	6A	A	114	6A_155532292	155532292	1.25566e-07	A	G	0.0149254	0.129262	0.0244574
STI_RL	qSTI_RL-6A-1	6A	A	115	6A_155532299	155532299	1.25566e-07	T	C	0.0149254	0.129262	0.0244574
STI_RL	qSTI_RL-6A-1	6A	A	116	6A_155532308	155532308	1.25566e-07	T	G	0.0149254	0.129262	0.0244574
STI_RL	qSTI_RL-6A-1	6A	A	117	6A_155532514	155532514	1.25566e-07	C	CT	0.0149254	0.129262	0.0244574
STI_RL	qSTI_RL-6A-1	6A	A	118	6A_155532714	155532714	1.25566e-07	T	C	0.0149254	0.129262	0.0244574
STI_RL	qSTI_RL-6A-1	6A	A	119	6A_155537368	155537368	1.25566e-07	C	A	0.0149254	0.129262	0.0244574
STI_RL	qSTI_RL-6A-1	6A	A	120	6A_155537371	155537371	1.25566e-07	A	C	0.0149254	0.129262	0.0244574
STI_RL	qSTI_RL-6A-1	6A	A	121	6A_155537373	155537373	1.25566e-07	T	C	0.0149254	0.129262	0.0244574
STI_RL	qSTI_RL-6A-1	6A	A	122	6A_155537382	155537382	1.25566e-07	T	C	0.0149254	0.129262	0.0244574
STI_RL	qSTI_RL-6A-1	6A	A	123	6A_155537384	155537384	1.25566e-07	G	A	0.0149254	0.129262	0.0244574
STI_RL	qSTI_RL-6A-1	6A	A	124	6A_155791788	155791788	3.50703e-07	G	T	0.0223881	0.102324	0.0200874
STI_RL	qSTI_RL-6A-1	6A	A	125	6A_155791791	155791791	3.50703e-07	G	T	0.0223881	0.102324	0.0200874
STI_RL	qSTI_RL-6A-1	6A	A	126	6A_155791799	155791799	3.50703e-07	G	T	0.0223881	0.102324	0.0200874
STI_RL	qSTI_RL-6A-1	6A	A	127	6A_155791802	155791802	3.50703e-07	G	A	0.0223881	0.102324	0.0200874
STI_RL	qSTI_RL-6A-1	6A	A	128	6A_155844990	155844990	5.4009e-06	T	C	0.0298507	0.07935	0.017445
STI_RL	qSTI_RL-6A-1	6A	A	129	6A_155844995	155844995	5.4009e-06	C	T	0.0298507	0.07935	0.017445
STI_RL	qSTI_RL-6A-1	6A	A	130	6A_155845010	155845010	1.25566e-07	A	G	0.0149254	0.129262	0.0244574
STI_RL	qSTI_RL-6A-1	6A	A	131	6A_155845062	155845062	1.25566e-07	A	AC	0.0149254	0.129262	0.0244574
STI_RL	qSTI_RL-6A-1	6A	A	132	6A_155845070	155845070	1.25566e-07	C	G	0.0149254	0.129262	0.0244574
STI_RL	qSTI_RL-6A-1	6A	A	133	6A_155865798	155865798	1.25566e-07	A	G	0.0149254	0.129262	0.0244574
STI_RL	qSTI_RL-6A-1	6A	A	134	6A_155937358	155937358	6.49807e-07	A	G	0.0223881	0.0997939	0.0200559
STI_RL	qSTI_RL-6A-1	6A	A	135	6A_155938378	155938378	1.25566e-07	T	C	0.0149254	0.129262	0.0244574
STI_RL	qSTI_RL-6A-1	6A	A	136	6A_156016431	156016431	1.25566e-07	A	G	0.0149254	0.129262	0.0244574
STI_RL	qSTI_RL-6A-1	6A	A	137	6A_156109904	156109904	6.49807e-07	G	A	0.0223881	0.0997939	0.0200559
STI_RL	qSTI_RL-6A-1	6A	A	138	6A_156109908	156109908	1.25566e-07	A	G	0.0149254	0.129262	0.0244574
STI_RL	qSTI_RL-6A-1	6A	A	139	6A_156141244	156141244	1.25566e-07	G	A	0.0149254	0.129262	0.0244574
STI_RL	qSTI_RL-6A-1	6A	A	140	6A_156193428	156193428	6.49807e-07	T	G	0.0223881	0.0997939	0.0200559
STI_RL	qSTI_RL-6A-1	6A	A	141	6A_156193442	156193442	6.49807e-07	G	GT	0.0223881	0.0997939	0.0200559
STI_RL	qSTI_RL-6A-1	6A	A	142	6A_156193478	156193478	6.49807e-07	A	G	0.0223881	0.0997939	0.0200559
STI_RL	qSTI_RL-6A-1	6A	A	143	6A_156193546	156193546	6.49807e-07	A	G	0.0223881	0.0997939	0.0200559
STI_RL	qSTI_RL-6A-1	6A	A	144	6A_156193548	156193548	6.49807e-07	C	G	0.0223881	0.0997939	0.0200559
STI_RL	qSTI_RL-6A-1	6A	A	145	6A_156198348	156198348	6.49807e-07	C	A	0.0223881	0.0997939	0.0200559
STI_RL	qSTI_RL-6A-1	6A	A	146	6A_156216979	156216979	1.25566e-07	G	A	0.0149254	0.129262	0.0244574
STI_RL	qSTI_RL-6A-1	6A	A	147	6A_156615282	156615282	8.75772e-06	G	A	0.0298507	0.0775181	0.0174364
STI_RL	qSTI_RL-6A-1	6A	A	148	6A_156615294	156615294	6.49807e-07	A	C	0.0223881	0.0997939	0.0200559
STI_RL	qSTI_RL-6A-1	6A	A	149	6A_156615301	156615301	6.49807e-07	A	G	0.0223881	0.0997939	0.0200559
STI_RL	qSTI_RL-6A-1	6A	A	150	6A_156615316	156615316	6.49807e-07	G	C	0.0223881	0.0997939	0.0200559
STI_RL	qSTI_RL-6A-1	6A	A	151	6A_156617362	156617362	3.50703e-07	T	C	0.0223881	0.102324	0.0200874
STI_RL	qSTI_RL-6A-1	6A	A	152	6A_156617374	156617374	3.50703e-07	G	T	0.0223881	0.102324	0.0200874
STI_RL	qSTI_RL-6A-1	6A	A	153	6A_156634151	156634151	5.43151e-06	C	T	0.0298507	0.0793922	0.0174588
STI_RL	qSTI_RL-6A-1	6A	A	154	6A_156686339	156686339	1.25566e-07	T	C	0.0149254	0.129262	0.0244574
STI_RL	qSTI_RL-6A-1	6A	A	155	6A_156750805	156750805	1.25566e-07	G	A	0.0149254	0.129262	0.0244574
STI_RL	qSTI_RL-6A-1	6A	A	156	6A_156780647	156780647	1.25566e-07	A	G	0.0149254	0.129262	0.0244574
STI_RL	qSTI_RL-6A-1	6A	A	157	6A_156780648	156780648	1.25566e-07	T	A	0.0149254	0.129262	0.0244574
STI_RL	qSTI_RL-6A-1	6A	A	158	6A_156888801	156888801	1.25566e-07	CA	C	0.0149254	0.129262	0.0244574
STI_RL	qSTI_RL-6A-1	6A	A	159	6A_156888806	156888806	1.25566e-07	T	TG	0.0149254	0.129262	0.0244574
STI_RL	qSTI_RL-6A-1	6A	A	160	6A_156897292	156897292	1.25566e-07	T	C	0.0149254	0.129262	0.0244574
STI_RL	qSTI_RL-6A-1	6A	A	161	6A_157312600	157312600	1.25566e-07	T	C	0.0149254	0.129262	0.0244574
STI_RL	qSTI_RL-6A-1	6A	A	162	6A_157312606	157312606	1.25566e-07	A	G	0.0149254	0.129262	0.0244574
STI_RL	qSTI_RL-6A-1	6A	A	163	6A_157312609	157312609	1.25566e-07	T	C	0.0149254	0.129262	0.0244574
STI_RL	qSTI_RL-6A-1	6A	A	164	6A_157312617	157312617	1.25566e-07	G	A	0.0149254	0.129262	0.0244574
STI_RL	qSTI_RL-6A-1	6A	A	165	6A_157312645	157312645	1.25566e-07	C	T	0.0149254	0.129262	0.0244574
STI_RL	qSTI_RL-6A-1	6A	A	166	6A_157312668	157312668	1.25566e-07	T	C	0.0149254	0.129262	0.0244574
STI_RL	qSTI_RL-6A-1	6A	A	167	6A_158363099	158363099	2.67835e-07	T	G	0.0223881	0.103115	0.0200427
STI_RL	qSTI_RL-6A-1	6A	A	168	6A_158426917	158426917	3.50703e-07	G	GT	0.0223881	0.102324	0.0200874
STI_RL	qSTI_RL-6A-1	6A	A	169	6A_158433539	158433539	1.25566e-07	G	A	0.0149254	0.129262	0.0244574
STI_RL	qSTI_RL-6A-1	6A	A	170	6A_158433627	158433627	1.25566e-07	T	TCC	0.0149254	0.129262	0.0244574
STI_RL	qSTI_RL-6A-1	6A	A	171	6A_158433648	158433648	1.25566e-07	T	TG	0.0149254	0.129262	0.0244574
STI_RL	qSTI_RL-6A-1	6A	A	172	6A_158433788	158433788	1.25566e-07	G	A	0.0149254	0.129262	0.0244574
STI_RL	qSTI_RL-6A-1	6A	A	173	6A_158434655	158434655	1.25566e-07	C	T	0.0149254	0.129262	0.0244574
STI_RL	qSTI_RL-6A-1	6A	A	174	6A_158434678	158434678	1.25566e-07	G	C	0.0149254	0.129262	0.0244574
STI_RL	qSTI_RL-6A-1	6A	A	175	6A_158434679	158434679	1.25566e-07	G	A	0.0149254	0.129262	0.0244574
STI_RL	qSTI_RL-6A-1	6A	A	176	6A_158434705	158434705	1.25566e-07	G	A	0.0149254	0.129262	0.0244574
STI_RL	qSTI_RL-6A-1	6A	A	177	6A_158434739	158434739	1.25566e-07	A	G	0.0149254	0.129262	0.0244574
STI_RL	qSTI_RL-6A-1	6A	A	178	6A_158434747	158434747	1.25566e-07	A	C	0.0149254	0.129262	0.0244574
STI_RL	qSTI_RL-6A-1	6A	A	179	6A_158434758	158434758	1.25566e-07	G	A	0.0149254	0.129262	0.0244574
STI_RL	qSTI_RL-6A-1	6A	A	180	6A_158434759	158434759	1.25566e-07	A	AT	0.0149254	0.129262	0.0244574
STI_RL	qSTI_RL-6A-1	6A	A	181	6A_158434763	158434763	1.25566e-07	T	C	0.0149254	0.129262	0.0244574
STI_RL	qSTI_RL-6A-1	6A	A	182	6A_158434766	158434766	1.25566e-07	C	G	0.0149254	0.129262	0.0244574
STI_RL	qSTI_RL-6A-1	6A	A	183	6A_158434775	158434775	1.25566e-07	T	C	0.0149254	0.129262	0.0244574
STI_RL	qSTI_RL-6A-1	6A	A	184	6A_158434776	158434776	1.25566e-07	T	C	0.0149254	0.129262	0.0244574
STI_RL	qSTI_RL-6A-1	6A	A	185	6A_158434785	158434785	1.25566e-07	G	T	0.0149254	0.129262	0.0244574
STI_RL	qSTI_RL-6A-1	6A	A	186	6A_158434790	158434790	1.25566e-07	G	T	0.0149254	0.129262	0.0244574
STI_RL	qSTI_RL-6A-1	6A	A	187	6A_158434819	158434819	1.25566e-07	C	T	0.0149254	0.129262	0.0244574
STI_RL	qSTI_RL-6A-1	6A	A	188	6A_158434821	158434821	1.25566e-07	G	A	0.0149254	0.129262	0.0244574
STI_RL	qSTI_RL-6A-1	6A	A	189	6A_158434845	158434845	1.25566e-07	C	T	0.0149254	0.129262	0.0244574
STI_RL	qSTI_RL-6A-1	6A	A	190	6A_158434900	158434900	1.25566e-07	A	C	0.0149254	0.129262	0.0244574
STI_RL	qSTI_RL-6A-1	6A	A	191	6A_158434903	158434903	1.25566e-07	A	G	0.0149254	0.129262	0.0244574
STI_RL	qSTI_RL-6A-1	6A	A	192	6A_158434922	158434922	1.25566e-07	T	C	0.0149254	0.129262	0.0244574
STI_RL	qSTI_RL-6A-1	6A	A	193	6A_158434941	158434941	1.25566e-07	A	G	0.0149254	0.129262	0.0244574
STI_RL	qSTI_RL-6A-1	6A	A	194	6A_158434979	158434979	1.25566e-07	A	G	0.0149254	0.129262	0.0244574
STI_RL	qSTI_RL-6A-1	6A	A	195	6A_158434984	158434984	1.25566e-07	C	T	0.0149254	0.129262	0.0244574
STI_RL	qSTI_RL-6A-1	6A	A	196	6A_158434999	158434999	1.25566e-07	T	C	0.0149254	0.129262	0.0244574
STI_RL	qSTI_RL-6A-1	6A	A	197	6A_158435008	158435008	1.25566e-07	T	C	0.0149254	0.129262	0.0244574
STI_RL	qSTI_RL-6A-1	6A	A	198	6A_158435036	158435036	1.25566e-07	T	C	0.0149254	0.129262	0.0244574
STI_RL	qSTI_RL-6A-1	6A	A	199	6A_158435084	158435084	1.25566e-07	C	CCAG	0.0149254	0.129262	0.0244574
STI_RL	qSTI_RL-6A-1	6A	A	200	6A_158435382	158435382	1.25566e-07	C	T	0.0149254	0.129262	0.0244574
STI_RL	qSTI_RL-6A-1	6A	A	201	6A_158435388	158435388	1.25566e-07	A	G	0.0149254	0.129262	0.0244574
STI_RL	qSTI_RL-6A-1	6A	A	202	6A_158435400	158435400	1.25566e-07	C	T	0.0149254	0.129262	0.0244574
STI_RL	qSTI_RL-6A-1	6A	A	203	6A_158435401	158435401	1.25566e-07	T	C	0.0149254	0.129262	0.0244574
STI_RL	qSTI_RL-6A-1	6A	A	204	6A_158435417	158435417	1.25566e-07	C	A	0.0149254	0.129262	0.0244574
STI_RL	qSTI_RL-6A-1	6A	A	205	6A_158435464	158435464	1.25566e-07	A	C	0.0149254	0.129262	0.0244574
STI_RL	qSTI_RL-6A-1	6A	A	206	6A_158435469	158435469	1.25566e-07	C	A	0.0149254	0.129262	0.0244574
STI_RL	qSTI_RL-6A-1	6A	A	207	6A_158435478	158435478	1.25566e-07	G	A	0.0149254	0.129262	0.0244574
STI_RL	qSTI_RL-6A-1	6A	A	208	6A_158435498	158435498	1.25566e-07	G	A	0.0149254	0.129262	0.0244574
STI_RL	qSTI_RL-6A-1	6A	A	209	6A_158442034	158442034	6.49807e-07	T	C	0.0223881	0.0997939	0.0200559
STI_RL	qSTI_RL-6A-1	6A	A	210	6A_158442090	158442090	6.49807e-07	T	G	0.0223881	0.0997939	0.0200559
STI_RL	qSTI_RL-6A-1	6A	A	211	6A_158449271	158449271	1.25566e-07	G	A	0.0149254	0.129262	0.0244574
STI_RL	qSTI_RL-6A-1	6A	A	212	6A_158487483	158487483	1.25566e-07	G	GC	0.0149254	0.129262	0.0244574
STI_RL	qSTI_RL-6A-1	6A	A	213	6A_158491507	158491507	1.25566e-07	A	T	0.0149254	0.129262	0.0244574
STI_RL	qSTI_RL-6A-1	6A	A	214	6A_158491514	158491514	1.25566e-07	T	C	0.0149254	0.129262	0.0244574
STI_RL	qSTI_RL-6A-1	6A	A	215	6A_158567368	158567368	1.25566e-07	T	A	0.0149254	0.129262	0.0244574
STI_RL	qSTI_RL-6A-1	6A	A	216	6A_158567371	158567371	1.25566e-07	G	T	0.0149254	0.129262	0.0244574
STI_RL	qSTI_RL-6A-1	6A	A	217	6A_158567380	158567380	1.25566e-07	C	G	0.0149254	0.129262	0.0244574
STI_RL	qSTI_RL-6A-1	6A	A	218	6A_158567408	158567408	1.25566e-07	T	C	0.0149254	0.129262	0.0244574
STI_RL	qSTI_RL-6A-1	6A	A	219	6A_158616286	158616286	1.25566e-07	T	C	0.0149254	0.129262	0.0244574
STI_RL	qSTI_RL-6A-1	6A	A	220	6A_158616456	158616456	1.25566e-07	C	T	0.0149254	0.129262	0.0244574
STI_RL	qSTI_RL-6A-1	6A	A	221	6A_158900596	158900596	1.25566e-07	T	C	0.0149254	0.129262	0.0244574
STI_RL	qSTI_RL-6A-1	6A	A	222	6A_158986859	158986859	1.25566e-07	C	T	0.0149254	0.129262	0.0244574
STI_RL	qSTI_RL-6A-1	6A	A	223	6A_158986874	158986874	1.25566e-07	C	T	0.0149254	0.129262	0.0244574
STI_RL	qSTI_RL-6A-1	6A	A	224	6A_159363214	159363214	1.25566e-07	T	G	0.0149254	0.129262	0.0244574
STI_RL	qSTI_RL-6A-1	6A	A	225	6A_159363271	159363271	1.25566e-07	C	A	0.0149254	0.129262	0.0244574
STI_RL	qSTI_RL-6A-1	6A	A	226	6A_159363887	159363887	1.25566e-07	A	G	0.0149254	0.129262	0.0244574
STI_RL	qSTI_RL-6A-1	6A	A	227	6A_159410533	159410533	1.25566e-07	A	C	0.0149254	0.129262	0.0244574
STI_RL	qSTI_RL-7B-1	7B	B	1	7B_150603436	150603436	2.24586e-06	T	C	0.0149254	0.115682	0.0244573
STI_RL	qSTI_RL-7B-1	7B	B	2	7B_150642230	150642230	2.24586e-06	C	G	0.0149254	0.115682	0.0244573
STI_RL	qSTI_RL-7B-1	7B	B	3	7B_150642231	150642231	2.24586e-06	A	G	0.0149254	0.115682	0.0244573
STI_RL	qSTI_RL-7B-1	7B	B	4	7B_150665929	150665929	2.24586e-06	C	T	0.0149254	0.115682	0.0244573
STI_RL	qSTI_RL-7B-1	7B	B	5	7B_150865977	150865977	2.24586e-06	G	A	0.0149254	0.115682	0.0244573
STI_RL	qSTI_RL-7B-1	7B	B	6	7B_150873437	150873437	2.24586e-06	C	A	0.0149254	0.115682	0.0244573
STI_RL	qSTI_RL-7B-1	7B	B	7	7B_151235513	151235513	2.24586e-06	A	G	0.0149254	0.115682	0.0244573
STI_RL	qSTI_RL-7B-1	7B	B	8	7B_151241216	151241216	1.34847e-06	C	T	0.0223881	0.0968476	0.020041
STI_RL	qSTI_RL-7B-1	7B	B	9	7B_151241230	151241230	1.34847e-06	G	C	0.0223881	0.0968476	0.020041
STI_RL	qSTI_RL-7B-1	7B	B	10	7B_151241232	151241232	1.34847e-06	C	T	0.0223881	0.0968476	0.020041
STI_RL	qSTI_RL-7B-1	7B	B	11	7B_151241234	151241234	1.34847e-06	T	C	0.0223881	0.0968476	0.020041
STI_RL	qSTI_RL-7B-1	7B	B	12	7B_151241239	151241239	1.34847e-06	T	C	0.0223881	0.0968476	0.020041
STI_RL	qSTI_RL-7B-1	7B	B	13	7B_151241259	151241259	1.34847e-06	G	A	0.0223881	0.0968476	0.020041
STI_RL	qSTI_RL-7B-1	7B	B	14	7B_151501149	151501149	2.24586e-06	A	ACTTATAT	0.0149254	0.115682	0.0244573
STI_RL	qSTI_RL-7B-1	7B	B	15	7B_151651740	151651740	2.24586e-06	T	C	0.0149254	0.115682	0.0244573
STI_RL	qSTI_RL-7B-1	7B	B	16	7B_151733010	151733010	2.24586e-06	A	T	0.0149254	0.115682	0.0244573
STI_RL	qSTI_RL-7B-1	7B	B	17	7B_151733014	151733014	2.24586e-06	T	C	0.0149254	0.115682	0.0244573
STI_RL	qSTI_RL-7B-1	7B	B	18	7B_151762741	151762741	2.24586e-06	T	C	0.0149254	0.115682	0.0244573
STI_RL	qSTI_RL-7B-1	7B	B	19	7B_151774847	151774847	2.24586e-06	AT	A	0.0149254	0.115682	0.0244573
STI_RL	qSTI_RL-7B-1	7B	B	20	7B_151853588	151853588	2.24586e-06	C	T	0.0149254	0.115682	0.0244573
STI_RL	qSTI_RL-7B-1	7B	B	21	7B_151853589	151853589	2.24586e-06	A	G	0.0149254	0.115682	0.0244573
STI_RL	qSTI_RL-7B-1	7B	B	22	7B_151853621	151853621	2.24586e-06	T	C	0.0149254	0.115682	0.0244573
STI_RL	qSTI_RL-7B-1	7B	B	23	7B_151956180	151956180	2.24586e-06	G	A	0.0149254	0.115682	0.0244573
STI_RL	qSTI_RL-7B-1	7B	B	24	7B_151956280	151956280	2.24586e-06	C	CCCCCCTTCTGATGTGGGGAACCATGGATTGCCGATTTTTTGCTGAATCTTTAGTCGTGTGGAAATGGCGTTTTGGCTGGGACGTGACGGTGCGGCCACCGGCGCCCTGCGTCCTCCACCGGTGTCGCATGCTCATGCCCCTG	0.0149254	0.115682	0.0244573
STI_RL	qSTI_RL-7B-1	7B	B	25	7B_151956499	151956499	2.24586e-06	T	C	0.0149254	0.115682	0.0244573
STI_RL	qSTI_RL-7B-1	7B	B	26	7B_152137075	152137075	3.52364e-06	T	C	0.0223881	0.0931539	0.0200864
STI_RL	qSTI_RL-7B-1	7B	B	27	7B_152271244	152271244	2.24586e-06	TG	T	0.0149254	0.115682	0.0244573
STI_RL	qSTI_RL-7B-1	7B	B	28	7B_152319203	152319203	2.24586e-06	T	C	0.0149254	0.115682	0.0244573
STI_RL	qSTI_RL-7B-1	7B	B	29	7B_152388023	152388023	5.17594e-06	C	G	0.0298507	0.0794239	0.017427
STI_RL	qSTI_RL-7B-1	7B	B	30	7B_152589687	152589687	2.24586e-06	G	A	0.0149254	0.115682	0.0244573
STI_RL	qSTI_RL-7B-1	7B	B	31	7B_153176745	153176745	2.24586e-06	A	G	0.0149254	0.115682	0.0244573
STI_RL	qSTI_RL-7B-1	7B	B	32	7B_153176746	153176746	2.24586e-06	T	C	0.0149254	0.115682	0.0244573
STI_RL	qSTI_RL-7B-1	7B	B	33	7B_153631692	153631692	2.24586e-06	A	G	0.0149254	0.115682	0.0244573
STI_RL	qSTI_RL-7B-1	7B	B	34	7B_153809063	153809063	3.52364e-06	A	G	0.0223881	0.0931539	0.0200864
STI_RL	qSTI_RL-7B-1	7B	B	35	7B_153809106	153809106	2.82385e-06	A	C	0.0373134	0.0733505	0.0156624
STI_RL	qSTI_RL-7B-1	7B	B	36	7B_153809114	153809114	5.17594e-06	C	T	0.0298507	0.0794239	0.017427
STI_RL	qSTI_RL-7B-1	7B	B	37	7B_153809139	153809139	5.17594e-06	G	A	0.0298507	0.0794239	0.017427
STI_RL	qSTI_RL-7B-1	7B	B	38	7B_153845065	153845065	2.24586e-06	C	T	0.0149254	0.115682	0.0244573
STI_RL	qSTI_RL-7B-1	7B	B	39	7B_154375968	154375968	2.24586e-06	T	C	0.0149254	0.115682	0.0244573
STI_RL	qSTI_RL-7B-1	7B	B	40	7B_154375995	154375995	2.24586e-06	T	C	0.0149254	0.115682	0.0244573
STI_RL	qSTI_RL-7B-1	7B	B	41	7B_154381236	154381236	2.24586e-06	C	T	0.0149254	0.115682	0.0244573
STI_RL	qSTI_RL-7B-1	7B	B	42	7B_154381241	154381241	2.24586e-06	T	C	0.0149254	0.115682	0.0244573
STI_RL	qSTI_RL-7B-1	7B	B	43	7B_154381251	154381251	2.24586e-06	A	C	0.0149254	0.115682	0.0244573
STI_RL	qSTI_RL-7B-1	7B	B	44	7B_154381312	154381312	2.24586e-06	T	C	0.0149254	0.115682	0.0244573
STI_RL	qSTI_RL-7B-1	7B	B	45	7B_154381353	154381353	2.24586e-06	A	G	0.0149254	0.115682	0.0244573
STI_RL	qSTI_RL-7B-1	7B	B	46	7B_154413128	154413128	2.24586e-06	G	C	0.0149254	0.115682	0.0244573
STI_RL	qSTI_RL-7B-1	7B	B	47	7B_154567142	154567142	2.24586e-06	A	AC	0.0149254	0.115682	0.0244573
STI_RL	qSTI_RL-7B-1	7B	B	48	7B_154661928	154661928	2.24586e-06	T	C	0.0149254	0.115682	0.0244573
STI_RL	qSTI_RL-7B-1	7B	B	49	7B_154708739	154708739	2.24586e-06	A	G	0.0149254	0.115682	0.0244573
STI_RL	qSTI_RL-7B-1	7B	B	50	7B_154710025	154710025	2.24586e-06	G	A	0.0149254	0.115682	0.0244573
STI_RL	qSTI_RL-7B-1	7B	B	51	7B_154710046	154710046	2.24586e-06	A	G	0.0149254	0.115682	0.0244573
STI_RL	qSTI_RL-7B-1	7B	B	52	7B_154719331	154719331	2.24586e-06	G	GAA	0.0149254	0.115682	0.0244573
STI_RL	qSTI_RL-7B-1	7B	B	53	7B_154912614	154912614	2.24586e-06	A	G	0.0149254	0.115682	0.0244573
STI_RL	qSTI_RL-7B-1	7B	B	54	7B_155281170	155281170	2.24586e-06	C	G	0.0149254	0.115682	0.0244573
STI_RL	qSTI_RL-7B-1	7B	B	55	7B_155336491	155336491	6.1709e-06	GA	G	0.0223881	0.090661	0.0200558
STI_RL	qSTI_RL-7B-1	7B	B	56	7B_155336499	155336499	2.24586e-06	T	TG	0.0149254	0.115682	0.0244573
STI_RL	qSTI_RL-7B-1	7B	B	57	7B_155481721	155481721	2.24586e-06	T	A	0.0149254	0.115682	0.0244573
STI_RL	qSTI_RL-7B-1	7B	B	58	7B_155515233	155515233	2.24586e-06	TTAA	T	0.0149254	0.115682	0.0244573
STI_RL	qSTI_RL-7B-1	7B	B	59	7B_155517974	155517974	2.24586e-06	A	G	0.0149254	0.115682	0.0244573
STI_RL	qSTI_RL-7B-1	7B	B	60	7B_155518004	155518004	2.24586e-06	T	G	0.0149254	0.115682	0.0244573
STI_RL	qSTI_RL-7B-1	7B	B	61	7B_155518016	155518016	2.24586e-06	G	A	0.0149254	0.115682	0.0244573
STI_RL	qSTI_RL-7B-1	7B	B	62	7B_155518022	155518022	2.24586e-06	C	T	0.0149254	0.115682	0.0244573
STI_RL	qSTI_RL-7B-1	7B	B	63	7B_155518870	155518870	2.24586e-06	C	T	0.0149254	0.115682	0.0244573
STI_RL	qSTI_RL-7B-1	7B	B	64	7B_155519016	155519016	2.24586e-06	C	T	0.0149254	0.115682	0.0244573
STI_RL	qSTI_RL-7B-1	7B	B	65	7B_155691069	155691069	2.24586e-06	G	C	0.0149254	0.115682	0.0244573
STI_RL	qSTI_RL-7B-1	7B	B	66	7B_155691089	155691089	2.24586e-06	G	A	0.0149254	0.115682	0.0244573
STI_RL	qSTI_RL-7B-1	7B	B	67	7B_155691104	155691104	2.24586e-06	T	C	0.0149254	0.115682	0.0244573
STI_RL	qSTI_RL-7B-1	7B	B	68	7B_155734281	155734281	2.24586e-06	T	C	0.0149254	0.115682	0.0244573
STI_RL	qSTI_RL-7B-1	7B	B	69	7B_155734292	155734292	2.24586e-06	T	C	0.0149254	0.115682	0.0244573
STI_RL	qSTI_RL-7B-1	7B	B	70	7B_155734296	155734296	2.24586e-06	T	C	0.0149254	0.115682	0.0244573
STI_RL	qSTI_RL-7B-1	7B	B	71	7B_155734866	155734866	2.24586e-06	C	T	0.0149254	0.115682	0.0244573
STI_RL	qSTI_RL-7B-1	7B	B	72	7B_155838277	155838277	2.24586e-06	T	C	0.0149254	0.115682	0.0244573
STI_RL	qSTI_RL-7B-1	7B	B	73	7B_155947156	155947156	5.17594e-06	A	G	0.0298507	0.0794239	0.017427
STI_RL	qSTI_RL-7B-1	7B	B	74	7B_155947163	155947163	5.17594e-06	T	C	0.0298507	0.0794239	0.017427
STI_RL	qSTI_RL-7B-1	7B	B	75	7B_156347880	156347880	2.24586e-06	C	T	0.0149254	0.115682	0.0244573
STI_RL	qSTI_RL-7B-1	7B	B	76	7B_156544609	156544609	2.24586e-06	C	T	0.0149254	0.115682	0.0244573
STI_RL	qSTI_RL-7B-1	7B	B	77	7B_156563838	156563838	2.24586e-06	G	A	0.0149254	0.115682	0.0244573
STI_RL	qSTI_RL-7B-1	7B	B	78	7B_157047018	157047018	2.24586e-06	G	C	0.0149254	0.115682	0.0244573
STI_RL	qSTI_RL-7B-1	7B	B	79	7B_157107708	157107708	2.24586e-06	A	G	0.0149254	0.115682	0.0244573
STI_RL	qSTI_RL-7B-1	7B	B	80	7B_157386126	157386126	2.24586e-06	A	G	0.0149254	0.115682	0.0244573
STI_RL	qSTI_RL-7B-1	7B	B	81	7B_157386131	157386131	2.24586e-06	A	G	0.0149254	0.115682	0.0244573
STI_RL	qSTI_RL-7B-1	7B	B	82	7B_157386152	157386152	2.24586e-06	T	C	0.0149254	0.115682	0.0244573
STI_RL	qSTI_RL-7B-1	7B	B	83	7B_157485686	157485686	2.24586e-06	C	T	0.0149254	0.115682	0.0244573
STI_RL	qSTI_RL-7B-1	7B	B	84	7B_157485696	157485696	2.24586e-06	T	C	0.0149254	0.115682	0.0244573
STI_RL	qSTI_RL-7B-1	7B	B	85	7B_157485730	157485730	2.24586e-06	A	C	0.0149254	0.115682	0.0244573
STI_RL	qSTI_RL-7B-1	7B	B	86	7B_157692337	157692337	2.24586e-06	T	C	0.0149254	0.115682	0.0244573
STI_RL	qSTI_RL-7B-1	7B	B	87	7B_157779219	157779219	2.24586e-06	G	T	0.0149254	0.115682	0.0244573
STI_RL	qSTI_RL-7B-1	7B	B	88	7B_157779237	157779237	2.24586e-06	A	T	0.0149254	0.115682	0.0244573
STI_RL	qSTI_RL-7B-1	7B	B	89	7B_157779297	157779297	2.24586e-06	A	C	0.0149254	0.115682	0.0244573
STI_RL	qSTI_RL-7B-1	7B	B	90	7B_157779303	157779303	2.24586e-06	G	A	0.0149254	0.115682	0.0244573
STI_RL	qSTI_RL-7B-1	7B	B	91	7B_157779423	157779423	2.24586e-06	G	A	0.0149254	0.115682	0.0244573
STI_RL	qSTI_RL-7B-1	7B	B	92	7B_157779429	157779429	2.24586e-06	A	G	0.0149254	0.115682	0.0244573
STI_RL	qSTI_RL-7B-1	7B	B	93	7B_158841944	158841944	2.24586e-06	C	G	0.0149254	0.115682	0.0244573
STI_RL	qSTI_RL-7B-1	7B	B	94	7B_158841959	158841959	2.24586e-06	T	G	0.0149254	0.115682	0.0244573
STI_RL	qSTI_RL-7B-1	7B	B	95	7B_158841985	158841985	2.24586e-06	C	G	0.0149254	0.115682	0.0244573
STI_RL	qSTI_RL-7B-1	7B	B	96	7B_159131419	159131419	2.24586e-06	C	A	0.0149254	0.115682	0.0244573
STI_RL	qSTI_RL-7B-1	7B	B	97	7B_159131436	159131436	2.24586e-06	A	ATG	0.0149254	0.115682	0.0244573
STI_RL	qSTI_RL-7B-1	7B	B	98	7B_159131499	159131499	2.24586e-06	C	T	0.0149254	0.115682	0.0244573
STI_RL	qSTI_RL-7B-1	7B	B	99	7B_159131515	159131515	2.24586e-06	C	T	0.0149254	0.115682	0.0244573
STI_RL	qSTI_RL-7B-1	7B	B	100	7B_159131524	159131524	2.24586e-06	G	A	0.0149254	0.115682	0.0244573
STI_RL	qSTI_RL-7B-1	7B	B	101	7B_159131572	159131572	2.24586e-06	A	G	0.0149254	0.115682	0.0244573
STI_RL	qSTI_RL-7B-1	7B	B	102	7B_159132176	159132176	3.52364e-06	T	G	0.0223881	0.0931539	0.0200864
STI_RL	qSTI_RL-7B-1	7B	B	103	7B_159132213	159132213	3.52364e-06	A	T	0.0223881	0.0931539	0.0200864
STI_RL	qSTI_RL-7B-1	7B	B	104	7B_159132261	159132261	2.24586e-06	A	T	0.0149254	0.115682	0.0244573
STI_RL	qSTI_RL-7B-1	7B	B	105	7B_159132274	159132274	2.24586e-06	G	A	0.0149254	0.115682	0.0244573
STI_RL	qSTI_RL-7B-1	7B	B	106	7B_159132492	159132492	2.24586e-06	T	A	0.0149254	0.115682	0.0244573
STI_RL	qSTI_RL-7B-1	7B	B	107	7B_159132497	159132497	2.24586e-06	A	AAACTAATGCGGTCCACTTCAC	0.0149254	0.115682	0.0244573
STI_RL	qSTI_RL-7B-1	7B	B	108	7B_159132688	159132688	2.24586e-06	A	T	0.0149254	0.115682	0.0244573
STI_RL	qSTI_RL-7B-1	7B	B	109	7B_159132712	159132712	2.24586e-06	G	A	0.0149254	0.115682	0.0244573
STI_RL	qSTI_RL-7B-1	7B	B	110	7B_159192285	159192285	2.24586e-06	G	GCTACGC	0.0149254	0.115682	0.0244573
STI_RL	qSTI_RL-7B-1	7B	B	111	7B_159337262	159337262	5.17594e-06	A	C	0.0298507	0.0794239	0.017427
STI_RL	qSTI_RL-7B-1	7B	B	112	7B_159380456	159380456	2.24586e-06	T	C	0.0149254	0.115682	0.0244573
STI_RL	qSTI_RL-7B-1	7B	B	113	7B_159598143	159598143	1.34847e-06	T	C	0.0223881	0.0968476	0.020041
STI_RL	qSTI_RL-7B-1	7B	B	114	7B_159598285	159598285	2.24586e-06	G	T	0.0149254	0.115682	0.0244573
STI_RL	qSTI_RL-7B-1	7B	B	115	7B_159598298	159598298	2.24586e-06	T	G	0.0149254	0.115682	0.0244573
STI_RL	qSTI_RL-7B-1	7B	B	116	7B_159831387	159831387	2.24586e-06	C	T	0.0149254	0.115682	0.0244573
STI_RL	qSTI_RL-7B-1	7B	B	117	7B_159868951	159868951	2.24586e-06	T	C	0.0149254	0.115682	0.0244573
STI_RL	qSTI_RL-7B-1	7B	B	118	7B_159962445	159962445	2.24586e-06	A	T	0.0149254	0.115682	0.0244573
STI_RL	qSTI_RL-7B-1	7B	B	119	7B_159962454	159962454	2.24586e-06	T	G	0.0149254	0.115682	0.0244573
STI_RL	qSTI_RL-7B-1	7B	B	120	7B_159962456	159962456	2.24586e-06	C	T	0.0149254	0.115682	0.0244573
STI_RL	qSTI_RL-7B-2	7B	B	1	7B_656179007	656179007	3.3346e-06	A	G	0.0522388	0.0620966	0.0133568
STI_RL	qSTI_RL-7B-2	7B	B	2	7B_656890501	656890501	4.91358e-06	A	C	0.0970149	0.0459036	0.010048
STI_RL	qSTI_RL-7B-2	7B	B	3	7B_656890514	656890514	4.91358e-06	A	T	0.0970149	0.0459036	0.010048
STI_RL	qSTI_RL-7B-2	7B	B	4	7B_657114106	657114106	1.36965e-06	C	T	0.0447761	0.0694217	0.0143749
STI_RL	qSTI_RL-7B-2	7B	B	5	7B_657114109	657114109	1.36965e-06	C	T	0.0447761	0.0694217	0.0143749
STI_RL	qSTI_RL-7B-2	7B	B	6	7B_657114124	657114124	1.36965e-06	C	A	0.0447761	0.0694217	0.0143749
STI_RL	qSTI_RL-7B-2	7B	B	7	7B_657114129	657114129	1.36965e-06	A	G	0.0447761	0.0694217	0.0143749
STI_RL	qSTI_RL-7B-2	7B	B	8	7B_657114147	657114147	1.36965e-06	C	A	0.0447761	0.0694217	0.0143749
STI_RL	qSTI_RL-7B-2	7B	B	9	7B_657114149	657114149	1.36965e-06	G	C	0.0447761	0.0694217	0.0143749
STI_RL	qSTI_RL-7B-2	7B	B	10	7B_657114152	657114152	1.36965e-06	A	C	0.0447761	0.0694217	0.0143749
STI_RL	qSTI_RL-7B-2	7B	B	11	7B_657114158	657114158	5.99652e-07	G	A	0.0522388	0.0667115	0.0133655
STI_RL	qSTI_RL-7B-2	7B	B	12	7B_657114164	657114164	5.99652e-07	T	G	0.0522388	0.0667115	0.0133655
STI_RL	qSTI_RL-7B-2	7B	B	13	7B_657114257	657114257	5.9309e-06	C	T	0.0597015	0.056844	0.0125516
STI_RL	qSTI_RL-7B-2	7B	B	14	7B_657114317	657114317	5.9309e-06	G	T	0.0597015	0.056844	0.0125516
STI_RL	qSTI_RL-7B-2	7B	B	15	7B_657114319	657114319	5.9309e-06	T	C	0.0597015	0.056844	0.0125516
STI_RL	qSTI_RL-7B-2	7B	B	16	7B_657482658	657482658	2.85027e-06	G	A	0.0522388	0.0625028	0.0133515
STI_RL	qSTI_RL-7B-2	7B	B	17	7B_658261848	658261848	2.85027e-06	G	A	0.0522388	0.0625028	0.0133515
STI_RL	qSTI_RL-7B-2	7B	B	18	7B_658569232	658569232	9.45107e-06	A	G	0.0671642	0.052609	0.0118773
STI_RL	qSTI_RL-7B-2	7B	B	19	7B_658569377	658569377	9.45107e-06	C	T	0.0671642	0.052609	0.0118773
STI_RL	qSTI_RL-7B-2	7B	B	20	7B_658569385	658569385	9.45107e-06	T	C	0.0671642	0.052609	0.0118773
STI_RL	qSTI_RL-7B-2	7B	B	21	7B_659167344	659167344	2.85027e-06	T	C	0.0522388	0.0625028	0.0133515
STI_RL	qSTI_RL-7B-2	7B	B	22	7B_659205902	659205902	1.36965e-06	G	A	0.0447761	0.0694217	0.0143749
STI_RL	qSTI_RL-7B-2	7B	B	23	7B_659205906	659205906	1.36965e-06	G	T	0.0447761	0.0694217	0.0143749
STI_RL	qSTI_RL-7B-2	7B	B	24	7B_659205909	659205909	1.36965e-06	T	C	0.0447761	0.0694217	0.0143749
STI_RL	qSTI_RL-7B-2	7B	B	25	7B_659205926	659205926	1.36965e-06	G	A	0.0447761	0.0694217	0.0143749
STI_RL	qSTI_RL-7B-2	7B	B	26	7B_659205995	659205995	1.36965e-06	A	C	0.0447761	0.0694217	0.0143749
STI_RL	qSTI_RL-7B-2	7B	B	27	7B_659280265	659280265	1.36965e-06	G	GCAGCGATGGTAGGATATGA	0.0447761	0.0694217	0.0143749
STI_RL	qSTI_RL-7D-1	7D	D	1	7D_234622029	234622029	9.67491e-06	A	G	0.00746269	0.152409	0.034448
STI_RL	qSTI_RL-7D-1	7D	D	2	7D_234655160	234655160	9.67491e-06	T	C	0.00746269	0.152409	0.034448
STI_RL	qSTI_RL-7D-1	7D	D	3	7D_234680440	234680440	9.67491e-06	T	C	0.00746269	0.152409	0.034448
STI_RL	qSTI_RL-7D-1	7D	D	4	7D_234689305	234689305	9.67491e-06	T	C	0.00746269	0.152409	0.034448
STI_RL	qSTI_RL-7D-1	7D	D	5	7D_234714076	234714076	9.67491e-06	A	G	0.00746269	0.152409	0.034448
STI_RL	qSTI_RL-7D-1	7D	D	6	7D_234780306	234780306	9.67491e-06	T	G	0.00746269	0.152409	0.034448
STI_RL	qSTI_RL-7D-1	7D	D	7	7D_234795189	234795189	9.67491e-06	T	C	0.00746269	0.152409	0.034448
STI_RL	qSTI_RL-7D-1	7D	D	8	7D_234962239	234962239	9.67491e-06	T	C	0.00746269	0.152409	0.034448
STI_RL	qSTI_RL-7D-1	7D	D	9	7D_234991842	234991842	9.67491e-06	G	C	0.00746269	0.152409	0.034448
STI_RL	qSTI_RL-7D-1	7D	D	10	7D_235063227	235063227	9.67491e-06	G	A	0.00746269	0.152409	0.034448
STI_RL	qSTI_RL-7D-1	7D	D	11	7D_235425721	235425721	9.67491e-06	A	C	0.00746269	0.152409	0.034448
STI_RL	qSTI_RL-7D-1	7D	D	12	7D_235527755	235527755	9.67491e-06	T	C	0.00746269	0.152409	0.034448
STI_RL	qSTI_RL-7D-1	7D	D	13	7D_235571028	235571028	9.67491e-06	A	G	0.00746269	0.152409	0.034448
STI_RL	qSTI_RL-7D-1	7D	D	14	7D_235728511	235728511	9.67491e-06	T	C	0.00746269	0.152409	0.034448
STI_RL	qSTI_RL-7D-1	7D	D	15	7D_235853389	235853389	9.67491e-06	A	G	0.00746269	0.152409	0.034448
STI_RL	qSTI_RL-7D-1	7D	D	16	7D_236208998	236208998	9.67491e-06	A	G	0.00746269	0.152409	0.034448
STI_RL	qSTI_RL-7D-1	7D	D	17	7D_236470129	236470129	9.67491e-06	T	G	0.00746269	0.152409	0.034448
STI_RL	qSTI_RL-7D-1	7D	D	18	7D_236539864	236539864	9.67491e-06	A	AC	0.00746269	0.152409	0.034448
STI_RL	qSTI_RL-7D-1	7D	D	19	7D_236621550	236621550	9.67491e-06	A	G	0.00746269	0.152409	0.034448
STI_RL	qSTI_RL-7D-1	7D	D	20	7D_236708309	236708309	9.67491e-06	A	C	0.00746269	0.152409	0.034448
STI_RL	qSTI_RL-7D-1	7D	D	21	7D_236728323	236728323	9.67491e-06	A	G	0.00746269	0.152409	0.034448
STI_RL	qSTI_RL-7D-1	7D	D	22	7D_236944640	236944640	9.67491e-06	A	G	0.00746269	0.152409	0.034448
STI_RL	qSTI_RL-7D-1	7D	D	23	7D_237015306	237015306	9.67491e-06	T	TG	0.00746269	0.152409	0.034448
STI_RL	qSTI_RL-7D-1	7D	D	24	7D_237455031	237455031	2.24586e-06	T	G	0.0149254	0.115682	0.0244573
STI_RL	qSTI_RL-7D-1	7D	D	25	7D_237455066	237455066	2.60652e-06	T	C	0.0223881	0.0942298	0.0200505
STI_RL	qSTI_RL-7D-1	7D	D	26	7D_237455067	237455067	2.60652e-06	T	G	0.0223881	0.0942298	0.0200505
STI_RL	qSTI_RL-7D-1	7D	D	27	7D_237455083	237455083	2.60652e-06	C	A	0.0223881	0.0942298	0.0200505
STI_RL	qSTI_RL-7D-1	7D	D	28	7D_237455114	237455114	9.67491e-06	T	C	0.00746269	0.152409	0.034448
STI_RL	qSTI_RL-7D-1	7D	D	29	7D_237455865	237455865	2.60652e-06	C	T	0.0223881	0.0942298	0.0200505
STI_RL	qSTI_RL-7D-1	7D	D	30	7D_237456415	237456415	2.24586e-06	C	T	0.0149254	0.115682	0.0244573
STI_RL	qSTI_RL-7D-1	7D	D	31	7D_237456934	237456934	2.24586e-06	G	A	0.0149254	0.115682	0.0244573
STI_RL	qSTI_RL-7D-1	7D	D	32	7D_237457012	237457012	2.24586e-06	G	T	0.0149254	0.115682	0.0244573
STI_RL	qSTI_RL-7D-1	7D	D	33	7D_237457147	237457147	2.60652e-06	T	C	0.0223881	0.0942298	0.0200505
STI_RL	qSTI_RL-7D-1	7D	D	34	7D_237457148	237457148	2.60652e-06	T	G	0.0223881	0.0942298	0.0200505
STI_RL	qSTI_RL-7D-1	7D	D	35	7D_237457150	237457150	2.60652e-06	C	A	0.0223881	0.0942298	0.0200505
STI_RL	qSTI_RL-7D-1	7D	D	36	7D_237457362	237457362	9.67491e-06	A	C	0.00746269	0.152409	0.034448
STI_RL	qSTI_RL-7D-1	7D	D	37	7D_237457454	237457454	9.67491e-06	A	G	0.00746269	0.152409	0.034448
STI_RL	qSTI_RL-7D-1	7D	D	38	7D_237457455	237457455	9.67491e-06	T	C	0.00746269	0.152409	0.034448
STI_RL	qSTI_RL-7D-1	7D	D	39	7D_237549933	237549933	9.67491e-06	T	C	0.00746269	0.152409	0.034448
STI_RL	qSTI_RL-7D-1	7D	D	40	7D_237740972	237740972	9.67491e-06	T	G	0.00746269	0.152409	0.034448
STI_RL	qSTI_RL-7D-1	7D	D	41	7D_237865517	237865517	9.67491e-06	A	G	0.00746269	0.152409	0.034448
STI_RL	qSTI_RL-7D-1	7D	D	42	7D_237940050	237940050	9.67491e-06	A	G	0.00746269	0.152409	0.034448
STI_RL	qSTI_RL-7D-1	7D	D	43	7D_238337249	238337249	9.67491e-06	A	G	0.00746269	0.152409	0.034448
STI_RL	qSTI_RL-7D-1	7D	D	44	7D_238558154	238558154	9.67491e-06	T	C	0.00746269	0.152409	0.034448
STI_RL	qSTI_RL-7D-1	7D	D	45	7D_238920918	238920918	9.67491e-06	T	C	0.00746269	0.152409	0.034448
STI_RL	qSTI_RL-7D-1	7D	D	46	7D_240204249	240204249	9.67491e-06	T	C	0.00746269	0.152409	0.034448
STI_RL	qSTI_RL-7D-1	7D	D	47	7D_241411379	241411379	9.67491e-06	T	TA	0.00746269	0.152409	0.034448
STI_RL	qSTI_RL-7D-1	7D	D	48	7D_241760798	241760798	9.67491e-06	T	C	0.00746269	0.152409	0.034448
STI_RL	qSTI_RL-7D-1	7D	D	49	7D_242270380	242270380	9.67491e-06	A	T	0.00746269	0.152409	0.034448
STI_RL	qSTI_RL-7D-1	7D	D	50	7D_243267854	243267854	9.67491e-06	T	C	0.00746269	0.152409	0.034448

## Sheet: S4_QTL_subgenome
subgenome	QTL_count
A	13
B	5
D	2

## Sheet: S5_QTL_trait_subgenome
trait	subgenome	QTL_count
STI_GR	A	7
STI_GR	B	1
STI_GR	D	1
STI_MEAN	A	2
STI_MEAN	B	1
STI_PH	A	1
STI_RL	A	3
STI_RL	B	3
STI_RL	D	1

## Sheet: S6_QTL_trait_summary
trait	QTL_count
STI_GR	9
STI_MEAN	3
STI_PH	1
STI_RL	7

## Sheet: S7_QTL_parameters
Parameter	Value	Explanation
P_threshold_for_significant_SNPs	1e-05	Nominal GWAS significance threshold used for QTL clustering.
QTL_clustering_window	1.5 Mb	Adjacent significant SNPs within 1.5 Mb were assigned to the same QTL interval.
LD_decay_basis	whole-genome LD half-decay distance = 1.585 Mb	The 1.5-Mb window is consistent with the whole-genome LD half-decay distance.
High_confidence_QTL_definition	supporting SNP number ≥ 20	Only high-confidence QTLs are included in the main QTL summary.
SNP_ID_format	chromosome_position	All SNP IDs were standardized, e.g., 2A_1234567.

## Sheet: S8_STI_sensitivity_summary
项目	结果
N accessions	134
Pearson r: STI_MEAN vs Z_score_index	0.959774
Spearman rho: STI_MEAN vs Z_score_index	0.939391
Pearson r: STI_MEAN vs PCA_index_PC1	0.955546
Spearman rho: STI_MEAN vs PCA_index_PC1	0.93573
PC1 explained variance ratio	0.536168
Top 20% overlap: STI_MEAN vs Z_score_index	0.851852
Top 20% overlap: STI_MEAN vs PCA_index_PC1	0.851852

[truncated: 19 more sheets: S9_STI_correlation, S10_STI_top_overlap, S11_STI_trait_CV, S12_STI_PCA, S13_STI_all_accessions, S14_qPCR_RNAseq_correlation, S15_qPCR_RNAseq_pairs, S16_qPCR_RNAseq_gene_avg, S17_candidate_summary, S18_candidate_regions, S19_candidate_CDS_effects, S20_candidate_TFBS_best, S21_candidate_TFBS_detail, S22_qPCR_gene_regions, S23_qPCR_gene_annotation, S24_qPCR_gene_variants, S25_qPCR_CDS_effects, S26_02G03G_ID_map, Supplementary Table S27]
