# Supplementary material for: Phenotypic variation and genetic architecture of seedling salt tolerance in Xinjiang wheat revealed by GWAS and resequencing
Source: Front Plant Sci. 2026 Jul 2;17:1847734. doi: 10.3389/fpls.2026.1847734 (PMC13373106; doi:10.3389/fpls.2026.1847734)
Supplement: Supplementary file 3 [file Table3.xlsx]

## Sheet: top10_sti_mean
ID	STI_PH	STI_RL	STI_GR	STI_MEAN	SaltToleranceGrade	Rank_STI_MEAN
xj2	0.37564071856287423	0.32317667706708264	0.72	0.47293913187665226	Highly Tolerant	1
xj30	0.2856677524429967	0.26787083173629744	0.82	0.4578461947264314	Highly Tolerant	2
xj3	0.1941259441259441	0.30847192565637127	0.86	0.45419928992743847	Highly Tolerant	3
xj32	0.28485846512024077	0.28431868602343047	0.78	0.4497257170478904	Highly Tolerant	4
xj104	0.2770349941043628	0.19175073376484536	0.875	0.4479285759564027	Highly Tolerant	5
xj90	0.20801916324141873	0.31890941072999124	0.8	0.4423095246571367	Highly Tolerant	6
xj57	0.34595072782349945	0.2155312546179991	0.76	0.44049399414716617	Highly Tolerant	7
xj13	0.26882990193561634	0.20881369466487001	0.84	0.4392145322001621	Highly Tolerant	8
xj42	0.2067905108572863	0.3493566690641733	0.76	0.43871572664048647	Highly Tolerant	9
xj37	0.2714965239663374	0.24488747302435515	0.7959183673469388	0.43743412144587707	Highly Tolerant	10

## Sheet: bottom10_sti_mean
ID	STI_PH	STI_RL	STI_GR	STI_MEAN	SaltToleranceGrade	Rank_STI_MEAN
xj72	0.1291537187833148	0.20429156429156428	0.48	0.27114842769162634	Highly Sensitive	115
xj77	0.15890200254385184	0.14227507983702237	0.5102040816326531	0.2704603880045091	Highly Sensitive	116
xj46	0.08262494724784471	0.17334605597964375	0.54	0.26532366774249616	Highly Sensitive	117
xj63	0.19190028408465284	0.17648765275410666	0.42	0.2627959789462531	Highly Sensitive	118
xj56	0.1685379425813759	0.1691111111111111	0.4489795918367347	0.2622095485097406	Highly Sensitive	119
xj111	0.11288525807649462	0.13527579256001465	0.4375	0.2285536835455031	Highly Sensitive	120
xj12	0.11519557347617508	0.1441429109202286	0.42	0.2264461614654679	Highly Sensitive	121
xj33	0.1254569998312616	0.12062937062937061	0.42	0.22202879015354404	Highly Sensitive	122
xj64	0.06829444909596975	0.11781907730193543	0.46	0.2153711754659684	Highly Sensitive	123
xj61	0.08260138798525267	0.12321655337267498	0.44	0.21527264711930924	Highly Sensitive	124
